# Supplementary material for: A highly emissive AIE-active luminophore exhibiting deep-red to near-infrared piezochromism and high-quality lasing
Source: Chem Sci. 2020 Apr 3;11(15):4007–15. doi: 10.1039/d0sc01095b (PMC8152686; doi:10.1039/d0sc01095b)
Supplement: SC-011-D0SC01095B-s002 [file SC-011-D0SC01095B-s002.cif]

# Electronic Supplementary Material (ESI) for Chemical Science.
# This journal is © The Royal Society of Chemistry 2020

####################################################################### 
# 
# This file contains crystal structure data downloaded from the 
# Cambridge Structural Database (CSD) hosted by the Cambridge 
# Crystallographic Data Centre (CCDC).
# 
# Full information about CCDC data access policies and citation 
# guidelines are available at http://www.ccdc.cam.ac.uk/access/V1 
# 
# Audit and citation data items may have been added by the CCDC. 
# Please retain this information to preserve the provenance of 
# this file and to allow appropriate attribution of the data. 
# 
#######################################################################

data_1225_0m_sq
_database_code_depnum_ccdc_archive 'CCDC 1983745'
loop_
_audit_author_name
_audit_author_address
BPMT
;huzhou univercity
China
;
_audit_update_record             
;
2020-02-13 deposited with the CCDC.	2020-03-27 downloaded from the CCDC.
;
_audit_creation_date             2019-12-25
_audit_creation_method           
;
Olex2 1.2
(compiled 2018.05.29 svn.r3508 for OlexSys, GUI svn.r5506)
;
_shelx_SHELXL_version_number     2018/3
_chemical_name_common            ?
_chemical_name_systematic        ?
_chemical_formula_moiety         'C53 H39 N5 O2 S'
_chemical_formula_sum            'C53 H39 N5 O2 S'
_chemical_formula_weight         809.95
_chemical_melting_point          ?
loop_
_atom_type_symbol
_atom_type_description
_atom_type_scat_dispersion_real
_atom_type_scat_dispersion_imag
_atom_type_scat_source
C C 0.0033 0.0016 'International Tables Vol C Tables 4.2.6.8 and 6.1.1.4'
H H 0.0000 0.0000 'International Tables Vol C Tables 4.2.6.8 and 6.1.1.4'
N N 0.0061 0.0033 'International Tables Vol C Tables 4.2.6.8 and 6.1.1.4'
O O 0.0106 0.0060 'International Tables Vol C Tables 4.2.6.8 and 6.1.1.4'
S S 0.1246 0.1234 'International Tables Vol C Tables 4.2.6.8 and 6.1.1.4'

_shelx_space_group_comment       
;
The symmetry employed for this shelxl refinement is uniquely defined
by the following loop, which should always be used as a source of
symmetry information in preference to the above space-group names.
They are only intended as comments.
;
_space_group_crystal_system      triclinic
_space_group_IT_number           2
_space_group_name_H-M_alt        'P -1'
_space_group_name_Hall           '-P 1'
loop_
_space_group_symop_operation_xyz
'x, y, z'
'-x, -y, -z'

_cell_length_a                   10.3043(4)
_cell_length_b                   10.5271(5)
_cell_length_c                   21.1147(9)
_cell_angle_alpha                88.6340(10)
_cell_angle_beta                 86.866(2)
_cell_angle_gamma                70.3310(10)
_cell_volume                     2153.50(16)
_cell_formula_units_Z            2
_cell_measurement_reflns_used    5676
_cell_measurement_temperature    173(2)
_cell_measurement_theta_max      26.052
_cell_measurement_theta_min      2.269
_shelx_estimated_absorpt_T_max   0.991
_shelx_estimated_absorpt_T_min   0.982
_exptl_absorpt_coefficient_mu    0.123
_exptl_absorpt_correction_T_max  0.7454
_exptl_absorpt_correction_T_min  0.6935
_exptl_absorpt_correction_type   multi-scan
_exptl_absorpt_process_details   
'SADABS-2016/2 (Bruker,2016/2) was used for absorption correction. wR2(int) was 0.0744 before and 0.0559 after correction. The Ratio of minimum to maximum transmission is 0.9304. The \l/2 correction factor is Not present.'
_exptl_absorpt_special_details   ?
_exptl_crystal_colour            red
_exptl_crystal_colour_primary    red
_exptl_crystal_density_diffrn    1.249
_exptl_crystal_density_meas      ?
_exptl_crystal_density_method    ?
_exptl_crystal_description       block
_exptl_crystal_F_000             848
_exptl_crystal_size_max          0.15
_exptl_crystal_size_mid          0.08
_exptl_crystal_size_min          0.07
_exptl_transmission_factor_max   ?
_exptl_transmission_factor_min   ?
_diffrn_reflns_av_R_equivalents  0.0558
_diffrn_reflns_av_unetI/netI     0.0757
_diffrn_reflns_Laue_measured_fraction_full 0.996
_diffrn_reflns_Laue_measured_fraction_max 0.991
_diffrn_reflns_limit_h_max       12
_diffrn_reflns_limit_h_min       -12
_diffrn_reflns_limit_k_max       13
_diffrn_reflns_limit_k_min       -13
_diffrn_reflns_limit_l_max       26
_diffrn_reflns_limit_l_min       -24
_diffrn_reflns_number            24680
_diffrn_reflns_point_group_measured_fraction_full 0.996
_diffrn_reflns_point_group_measured_fraction_max 0.991
_diffrn_reflns_theta_full        25.242
_diffrn_reflns_theta_max         26.434
_diffrn_reflns_theta_min         2.265
_diffrn_ambient_temperature      173.0
_diffrn_detector_area_resol_mean ?
_diffrn_measured_fraction_theta_full 0.996
_diffrn_measured_fraction_theta_max 0.991
_diffrn_measurement_device_type  'Bruker APEX-II CCD'
_diffrn_measurement_method       '\f and \w scans'
_diffrn_radiation_type           MoK\a
_diffrn_radiation_wavelength     0.71073
_diffrn_source                   ?
_diffrn_standards_number         0
_reflns_Friedel_coverage         0.000
_reflns_Friedel_fraction_full    .
_reflns_Friedel_fraction_max     .
_reflns_number_gt                5083
_reflns_number_total             8759
_reflns_special_details          
;
 Reflections were merged by SHELXL according to the crystal
 class for the calculation of statistics and refinement.
 
 Structure factors included contributions from the .fab file.
 
 _reflns_Friedel_fraction is defined as the number of unique
 Friedel pairs measured divided by the number that would be
 possible theoretically, ignoring centric projections and
 systematic absences.
;
_reflns_threshold_expression     'I > 2\s(I)'
_computing_cell_refinement       'SAINT V8.38A (?, 2016)'
_computing_data_collection       ?
_computing_data_reduction        'SAINT V8.38A (?, 2016)'
_computing_molecular_graphics    'Olex2 (Dolomanov et al., 2009)'
_computing_publication_material  'Olex2 (Dolomanov et al., 2009)'
_computing_structure_refinement  'ShelXL (Sheldrick, 2015)'
_computing_structure_solution    'ShelXT (Sheldrick, 2015)'
_refine_diff_density_max         0.218
_refine_diff_density_min         -0.367
_refine_diff_density_rms         0.048
_refine_ls_extinction_coef       .
_refine_ls_extinction_method     none
_refine_ls_goodness_of_fit_ref   1.026
_refine_ls_hydrogen_treatment    constr
_refine_ls_matrix_type           full
_refine_ls_number_parameters     552
_refine_ls_number_reflns         8759
_refine_ls_number_restraints     0
_refine_ls_R_factor_all          0.1163
_refine_ls_R_factor_gt           0.0558
_refine_ls_restrained_S_all      1.026
_refine_ls_shift/su_max          0.000
_refine_ls_shift/su_mean         0.000
_refine_ls_structure_factor_coef Fsqd
_refine_ls_weighting_details     
'w=1/[\s^2^(Fo^2^)+(0.0500P)^2^+0.6025P] where P=(Fo^2^+2Fc^2^)/3'
_refine_ls_weighting_scheme      calc
_refine_ls_wR_factor_gt          0.1120
_refine_ls_wR_factor_ref         0.1385
_refine_special_details          ?
_olex2_refinement_description    
;
1. Fixed Uiso
 At 1.2 times of:
  All C(H) groups
 At 1.5 times of:
  All C(H,H,H) groups
2.a Aromatic/amide H refined with riding coordinates:
 C10(H10), C3(H3), C35(H35), C4(H4), C34(H34), C38(H38), C27(H27), C9(H9),
 C53(H53), C40(H40), C26(H26), C43(H43), C15(H15), C49(H49), C13(H13), C41(H41),
  C45(H45), C46(H46), C44(H44), C18(H18), C25(H25), C6(H6), C7(H7), C37(H37),
 C47(H47), C20(H20), C17(H17), C12(H12), C52(H52), C50(H50), C31(H31), C51(H51),
  C32(H32)
2.b Idealised Me refined as rotating group:
 C1(H1A,H1B,H1C), C14(H14A,H14B,H14C)
;
_atom_sites_solution_hydrogens   geom
_atom_sites_solution_primary     dual
_atom_sites_solution_secondary   ?
loop_
_atom_site_label
_atom_site_type_symbol
_atom_site_fract_x
_atom_site_fract_y
_atom_site_fract_z
_atom_site_U_iso_or_equiv
_atom_site_adp_type
_atom_site_occupancy
_atom_site_site_symmetry_order
_atom_site_calc_flag
_atom_site_refinement_flags_posn
_atom_site_refinement_flags_adp
_atom_site_refinement_flags_occupancy
_atom_site_disorder_assembly
_atom_site_disorder_group
S001 S 0.48301(8) 0.66288(7) 0.36554(4) 0.0522(2) Uani 1 1 d . . . . .
O2 O 1.18049(18) 0.39991(18) -0.00753(8) 0.0462(5) Uani 1 1 d . . . . .
O1 O 1.40067(18) -0.47523(17) 0.15010(9) 0.0506(5) Uani 1 1 d . . . . .
N5 N -0.5912(2) 0.9732(2) 0.81286(9) 0.0369(5) Uani 1 1 d . . . . .
N1 N 1.0809(2) 0.0654(2) 0.18394(9) 0.0374(5) Uani 1 1 d . . . . .
N3 N 0.3935(2) 0.6095(2) 0.41798(10) 0.0431(6) Uani 1 1 d . . . . .
N2 N 0.5940(2) 0.5226(2) 0.34077(10) 0.0438(6) Uani 1 1 d . . . . .
C48 C -0.6776(2) 1.1058(2) 0.79881(11) 0.0317(6) Uani 1 1 d . . . . .
C10 C 1.3871(3) -0.2418(3) 0.16044(11) 0.0367(6) Uani 1 1 d . . . . .
H10 H 1.483850 -0.263886 0.152809 0.044 Uiso 1 1 calc R . . . .
C42 C -0.6119(2) 0.9173(2) 0.87338(11) 0.0328(6) Uani 1 1 d . . . . .
C3 C 1.1415(2) 0.2022(3) 0.02627(12) 0.0364(6) Uani 1 1 d . . . . .
H3 H 1.146914 0.177804 -0.017067 0.044 Uiso 1 1 calc R . . . .
C35 C -0.0188(2) 0.4274(3) 0.60089(11) 0.0360(6) Uani 1 1 d . . . . .
H35 H -0.008780 0.336188 0.592592 0.043 Uiso 1 1 calc R . . . .
C30 C 0.0810(2) 0.4791(3) 0.57662(11) 0.0339(6) Uani 1 1 d . . . . .
C5 C 1.1095(2) 0.1519(2) 0.13635(11) 0.0338(6) Uani 1 1 d . . . . .
C36 C -0.2725(2) 0.7267(2) 0.68872(11) 0.0323(6) Uani 1 1 d . . . . .
C2 C 1.1582(2) 0.3220(3) 0.04242(12) 0.0353(6) Uani 1 1 d . . . . .
C4 C 1.1171(2) 0.1182(3) 0.07284(11) 0.0357(6) Uani 1 1 d . . . . .
H4 H 1.105358 0.036153 0.061350 0.043 Uiso 1 1 calc R . . . .
C34 C -0.1324(2) 0.5056(3) 0.63689(11) 0.0354(6) Uani 1 1 d . . . . .
H34 H -0.198418 0.466767 0.653212 0.043 Uiso 1 1 calc R . . . .
C38 C -0.4209(2) 0.9489(3) 0.72360(11) 0.0354(6) Uani 1 1 d . . . . .
H38 H -0.446626 1.044192 0.719604 0.042 Uiso 1 1 calc R . . . .
C27 C 0.2810(2) 0.4483(3) 0.49988(11) 0.0361(6) Uani 1 1 d . . . . .
H27 H 0.251132 0.544074 0.500214 0.043 Uiso 1 1 calc R . . . .
C11 C 1.3289(3) -0.3415(2) 0.16235(12) 0.0362(6) Uani 1 1 d . . . . .
C9 C 1.3041(2) -0.1091(3) 0.16969(11) 0.0355(6) Uani 1 1 d . . . . .
H9 H 1.344891 -0.040363 0.168323 0.043 Uiso 1 1 calc R . . . .
C53 C -0.7244(2) 1.2010(3) 0.84659(12) 0.0360(6) Uani 1 1 d . . . . .
H53 H -0.697039 1.176580 0.888667 0.043 Uiso 1 1 calc R . . . .
C19 C 0.7528(2) 0.2259(2) 0.32072(11) 0.0335(6) Uani 1 1 d . . . . .
C33 C -0.1521(2) 0.6403(3) 0.64971(11) 0.0322(6) Uani 1 1 d . . . . .
C8 C 1.1631(2) -0.0743(2) 0.18088(11) 0.0342(6) Uani 1 1 d . . . . .
C28 C 0.2033(2) 0.3951(3) 0.53804(11) 0.0363(6) Uani 1 1 d . . . . .
C16 C 0.9724(2) 0.1169(2) 0.22996(11) 0.0337(6) Uani 1 1 d . . . . .
C21 C 0.6372(2) 0.2815(2) 0.36751(11) 0.0340(6) Uani 1 1 d . . . . .
C22 C 0.5649(2) 0.4238(3) 0.37348(11) 0.0352(6) Uani 1 1 d . . . . .
C40 C -0.4515(2) 0.7533(2) 0.77176(11) 0.0349(6) Uani 1 1 d . . . . .
H40 H -0.499464 0.712840 0.800960 0.042 Uiso 1 1 calc R . . . .
C26 C 0.5895(2) 0.2011(3) 0.40818(12) 0.0394(6) Uani 1 1 d . . . . .
H26 H 0.635573 0.106301 0.406551 0.047 Uiso 1 1 calc R . . . .
C23 C 0.4504(2) 0.4738(3) 0.41831(11) 0.0350(6) Uani 1 1 d . . . . .
C43 C -0.5052(3) 0.8708(3) 0.91442(12) 0.0396(6) Uani 1 1 d . . . . .
H43 H -0.416621 0.875026 0.902171 0.048 Uiso 1 1 calc R . . . .
C24 C 0.4022(2) 0.3863(3) 0.45826(11) 0.0349(6) Uani 1 1 d . . . . .
C15 C 0.9641(3) 0.0485(3) 0.28638(12) 0.0379(6) Uani 1 1 d . . . . .
H15 H 1.033425 -0.035404 0.294753 0.046 Uiso 1 1 calc R . . . .
C49 C -0.7191(2) 1.1437(3) 0.73741(12) 0.0404(6) Uani 1 1 d . . . . .
H49 H -0.689925 1.079920 0.703983 0.048 Uiso 1 1 calc R . . . .
C13 C 1.1052(3) -0.1759(3) 0.18494(12) 0.0401(6) Uani 1 1 d . . . . .
H13 H 1.008728 -0.154142 0.193438 0.048 Uiso 1 1 calc R . . . .
C41 C -0.3448(2) 0.6721(3) 0.73274(11) 0.0353(6) Uani 1 1 d . . . . .
H41 H -0.320393 0.576868 0.736135 0.042 Uiso 1 1 calc R . . . .
C45 C -0.6548(3) 0.8117(3) 0.99140(12) 0.0397(6) Uani 1 1 d . . . . .
H45 H -0.669510 0.775456 1.031705 0.048 Uiso 1 1 calc R . . . .
C39 C -0.4893(2) 0.8928(3) 0.76888(11) 0.0334(6) Uani 1 1 d . . . . .
C46 C -0.7612(3) 0.8582(3) 0.95086(12) 0.0380(6) Uani 1 1 d . . . . .
H46 H -0.849714 0.854272 0.963463 0.046 Uiso 1 1 calc R . . . .
C44 C -0.5270(3) 0.8183(3) 0.97303(12) 0.0431(7) Uani 1 1 d . . . . .
H44 H -0.453265 0.786607 1.000862 0.052 Uiso 1 1 calc R . . . .
C18 C 0.7636(2) 0.2930(3) 0.26428(11) 0.0371(6) Uani 1 1 d . . . . .
H18 H 0.695775 0.377984 0.256284 0.044 Uiso 1 1 calc R . . . .
C25 C 0.4766(3) 0.2510(3) 0.45204(12) 0.0390(6) Uani 1 1 d . . . . .
H25 H 0.450479 0.188513 0.478538 0.047 Uiso 1 1 calc R . . . .
C6 C 1.1309(2) 0.2696(3) 0.15203(12) 0.0366(6) Uani 1 1 d . . . . .
H6 H 1.129557 0.292175 0.195404 0.044 Uiso 1 1 calc R . . . .
C7 C 1.1541(2) 0.3550(3) 0.10543(12) 0.0378(6) Uani 1 1 d . . . . .
H7 H 1.167338 0.436347 0.116849 0.045 Uiso 1 1 calc R . . . .
C37 C -0.3160(2) 0.8670(3) 0.68453(11) 0.0372(6) Uani 1 1 d . . . . .
H37 H -0.271727 0.907609 0.653625 0.045 Uiso 1 1 calc R . . . .
C47 C -0.7405(2) 0.9103(2) 0.89208(11) 0.0353(6) Uani 1 1 d . . . . .
H47 H -0.814501 0.941538 0.864365 0.042 Uiso 1 1 calc R . . . .
C20 C 0.8559(3) 0.1016(3) 0.33037(12) 0.0379(6) Uani 1 1 d . . . . .
H20 H 0.851337 0.052266 0.368211 0.045 Uiso 1 1 calc R . . . .
C17 C 0.8694(2) 0.2403(3) 0.21961(12) 0.0373(6) Uani 1 1 d . . . . .
H17 H 0.872371 0.288457 0.181253 0.045 Uiso 1 1 calc R . . . .
C12 C 1.1884(3) -0.3087(3) 0.17659(13) 0.0433(7) Uani 1 1 d . . . . .
H12 H 1.148936 -0.378236 0.180638 0.052 Uiso 1 1 calc R . . . .
C52 C -0.8101(3) 1.3307(3) 0.83405(13) 0.0424(7) Uani 1 1 d . . . . .
H52 H -0.842748 1.393895 0.867577 0.051 Uiso 1 1 calc R . . . .
C50 C -0.8028(3) 1.2744(3) 0.72533(13) 0.0499(7) Uani 1 1 d . . . . .
H50 H -0.829749 1.300043 0.683293 0.060 Uiso 1 1 calc R . . . .
C31 C 0.0629(3) 0.6126(3) 0.59038(13) 0.0462(7) Uani 1 1 d . . . . .
H31 H 0.130260 0.650666 0.575191 0.055 Uiso 1 1 calc R . . . .
C51 C -0.8480(3) 1.3684(3) 0.77322(14) 0.0495(7) Uani 1 1 d . . . . .
H51 H -0.904771 1.458190 0.764218 0.059 Uiso 1 1 calc R . . . .
C32 C -0.0508(3) 0.6901(3) 0.62556(13) 0.0468(7) Uani 1 1 d . . . . .
H32 H -0.060470 0.781300 0.633678 0.056 Uiso 1 1 calc R . . . .
N4 N 0.2557(3) 0.1393(3) 0.55202(15) 0.0797(9) Uani 1 1 d . . . . .
C29 C 0.2342(3) 0.2523(3) 0.54469(13) 0.0489(7) Uani 1 1 d . . . . .
C1 C 1.1929(3) 0.5264(3) 0.00726(14) 0.0530(8) Uani 1 1 d . . . . .
H1A H 1.197498 0.576422 -0.032047 0.079 Uiso 1 1 calc GR . . . .
H1B H 1.277179 0.511273 0.030079 0.079 Uiso 1 1 calc GR . . . .
H1C H 1.112666 0.578452 0.033932 0.079 Uiso 1 1 calc GR . . . .
C14 C 1.5388(3) -0.5059(3) 0.12435(15) 0.0564(8) Uani 1 1 d . . . . .
H14A H 1.538882 -0.451470 0.086043 0.085 Uiso 1 1 calc GR . . . .
H14B H 1.576859 -0.601824 0.113604 0.085 Uiso 1 1 calc GR . . . .
H14C H 1.595376 -0.485301 0.155748 0.085 Uiso 1 1 calc GR . . . .

loop_
_atom_site_aniso_label
_atom_site_aniso_U_11
_atom_site_aniso_U_22
_atom_site_aniso_U_33
_atom_site_aniso_U_23
_atom_site_aniso_U_13
_atom_site_aniso_U_12
S001 0.0544(5) 0.0340(4) 0.0613(5) 0.0004(3) 0.0145(4) -0.0086(3)
O2 0.0535(12) 0.0407(11) 0.0447(11) 0.0068(9) 0.0005(9) -0.0172(9)
O1 0.0464(11) 0.0294(11) 0.0679(13) -0.0017(9) 0.0189(9) -0.0052(8)
N5 0.0404(12) 0.0318(12) 0.0289(11) 0.0032(9) 0.0073(9) -0.0012(9)
N1 0.0421(12) 0.0263(12) 0.0397(12) -0.0038(10) 0.0138(10) -0.0084(10)
N3 0.0413(13) 0.0350(13) 0.0479(14) -0.0010(11) 0.0084(10) -0.0077(10)
N2 0.0453(13) 0.0340(13) 0.0480(14) -0.0021(11) 0.0092(10) -0.0098(10)
C48 0.0267(13) 0.0322(14) 0.0328(13) 0.0033(11) 0.0020(10) -0.0060(10)
C10 0.0307(14) 0.0374(16) 0.0391(14) 0.0020(12) 0.0011(11) -0.0081(12)
C42 0.0346(14) 0.0299(14) 0.0290(13) 0.0002(11) 0.0037(10) -0.0053(11)
C3 0.0357(14) 0.0369(16) 0.0337(14) -0.0037(12) 0.0016(11) -0.0087(12)
C35 0.0339(14) 0.0338(15) 0.0334(14) -0.0006(11) 0.0002(11) -0.0027(11)
C30 0.0310(14) 0.0403(16) 0.0258(13) 0.0007(11) -0.0018(10) -0.0061(11)
C5 0.0319(14) 0.0294(14) 0.0366(14) -0.0024(12) 0.0073(11) -0.0068(11)
C36 0.0303(13) 0.0353(15) 0.0293(13) -0.0022(11) -0.0018(10) -0.0084(11)
C2 0.0297(14) 0.0344(15) 0.0388(15) 0.0037(12) 0.0029(11) -0.0078(11)
C4 0.0367(14) 0.0297(14) 0.0399(15) -0.0084(12) 0.0054(11) -0.0105(11)
C34 0.0329(14) 0.0364(15) 0.0340(14) 0.0013(12) 0.0014(11) -0.0082(11)
C38 0.0385(15) 0.0314(14) 0.0336(14) 0.0006(11) 0.0032(11) -0.0091(11)
C27 0.0370(15) 0.0350(15) 0.0306(13) -0.0040(11) 0.0039(11) -0.0051(11)
C11 0.0393(15) 0.0258(14) 0.0390(15) 0.0001(11) 0.0062(11) -0.0063(12)
C9 0.0361(15) 0.0339(15) 0.0396(15) -0.0020(12) 0.0028(11) -0.0166(12)
C53 0.0351(14) 0.0378(16) 0.0336(14) -0.0006(12) 0.0045(11) -0.0110(12)
C19 0.0333(14) 0.0323(15) 0.0350(14) -0.0030(11) 0.0037(10) -0.0120(11)
C33 0.0288(13) 0.0386(16) 0.0263(12) -0.0022(11) 0.0011(10) -0.0080(11)
C8 0.0343(14) 0.0306(15) 0.0346(14) -0.0059(11) 0.0064(11) -0.0075(11)
C28 0.0348(14) 0.0373(16) 0.0311(13) -0.0012(12) -0.0012(11) -0.0047(12)
C16 0.0338(14) 0.0336(15) 0.0346(14) -0.0069(12) 0.0084(10) -0.0136(11)
C21 0.0325(14) 0.0343(15) 0.0333(14) -0.0029(11) 0.0048(10) -0.0095(11)
C22 0.0361(14) 0.0346(15) 0.0332(14) -0.0007(12) 0.0020(11) -0.0103(12)
C40 0.0324(14) 0.0355(15) 0.0338(14) 0.0014(12) 0.0045(11) -0.0085(11)
C26 0.0368(15) 0.0324(15) 0.0431(15) -0.0033(12) 0.0067(12) -0.0047(12)
C23 0.0317(14) 0.0339(15) 0.0344(14) -0.0021(12) 0.0005(11) -0.0049(11)
C43 0.0302(14) 0.0453(16) 0.0406(15) 0.0054(13) 0.0009(11) -0.0100(12)
C24 0.0346(14) 0.0373(15) 0.0296(13) -0.0011(11) 0.0015(11) -0.0082(12)
C15 0.0376(15) 0.0289(14) 0.0423(15) -0.0030(12) 0.0069(11) -0.0059(11)
C49 0.0374(15) 0.0435(17) 0.0366(15) 0.0004(13) -0.0003(11) -0.0089(12)
C13 0.0348(15) 0.0365(16) 0.0480(16) -0.0071(13) 0.0101(12) -0.0120(12)
C41 0.0346(14) 0.0317(14) 0.0371(14) 0.0004(12) 0.0011(11) -0.0084(11)
C45 0.0456(16) 0.0377(16) 0.0309(14) 0.0038(12) 0.0051(12) -0.0088(12)
C39 0.0310(13) 0.0360(15) 0.0286(13) 0.0014(11) 0.0008(10) -0.0055(11)
C46 0.0359(15) 0.0378(15) 0.0394(15) -0.0020(12) 0.0081(11) -0.0125(12)
C44 0.0386(16) 0.0514(18) 0.0346(15) 0.0069(13) -0.0045(12) -0.0089(13)
C18 0.0348(14) 0.0364(15) 0.0353(14) -0.0031(12) 0.0026(11) -0.0061(11)
C25 0.0390(15) 0.0365(16) 0.0366(14) 0.0011(12) 0.0072(11) -0.0076(12)
C6 0.0388(15) 0.0362(15) 0.0338(14) -0.0041(12) 0.0031(11) -0.0120(12)
C7 0.0405(15) 0.0289(14) 0.0436(16) -0.0026(12) -0.0006(12) -0.0113(12)
C37 0.0365(14) 0.0398(16) 0.0337(14) 0.0002(12) 0.0088(11) -0.0126(12)
C47 0.0346(14) 0.0333(15) 0.0338(14) -0.0031(11) -0.0019(11) -0.0054(11)
C20 0.0429(15) 0.0337(15) 0.0362(14) -0.0025(12) 0.0070(11) -0.0130(12)
C17 0.0413(15) 0.0363(15) 0.0323(14) -0.0014(12) 0.0020(11) -0.0109(12)
C12 0.0460(17) 0.0296(15) 0.0557(17) -0.0065(13) 0.0139(13) -0.0165(13)
C52 0.0414(16) 0.0358(16) 0.0485(17) -0.0051(13) 0.0067(12) -0.0120(13)
C50 0.0465(17) 0.0512(19) 0.0436(17) 0.0166(15) -0.0044(13) -0.0063(14)
C31 0.0428(16) 0.0467(18) 0.0522(17) -0.0113(14) 0.0147(13) -0.0208(13)
C51 0.0436(17) 0.0329(16) 0.064(2) 0.0099(15) 0.0053(14) -0.0038(13)
C32 0.0414(16) 0.0430(17) 0.0550(17) -0.0157(14) 0.0162(13) -0.0146(13)
N4 0.079(2) 0.0435(18) 0.100(2) 0.0052(16) 0.0402(17) -0.0051(15)
C29 0.0440(17) 0.0443(19) 0.0493(17) 0.0024(15) 0.0202(13) -0.0065(14)
C1 0.0578(19) 0.0412(18) 0.0608(19) 0.0073(15) 0.0021(15) -0.0189(15)
C14 0.0489(18) 0.0376(17) 0.070(2) 0.0051(15) 0.0236(15) -0.0021(13)

_geom_special_details            
;
 All esds (except the esd in the dihedral angle between two l.s. planes)
 are estimated using the full covariance matrix.  The cell esds are taken
 into account individually in the estimation of esds in distances, angles
 and torsion angles; correlations between esds in cell parameters are only
 used when they are defined by crystal symmetry.  An approximate (isotropic)
 treatment of cell esds is used for estimating esds involving l.s. planes.
;
loop_
_geom_bond_atom_site_label_1
_geom_bond_atom_site_label_2
_geom_bond_distance
_geom_bond_site_symmetry_2
_geom_bond_publ_flag
S001 N3 1.613(2) . ?
S001 N2 1.611(2) . ?
O2 C2 1.378(3) . ?
O2 C1 1.423(3) . ?
O1 C11 1.375(3) . ?
O1 C14 1.428(3) . ?
N5 C48 1.414(3) . ?
N5 C42 1.430(3) . ?
N5 C39 1.419(3) . ?
N1 C5 1.425(3) . ?
N1 C8 1.430(3) . ?
N1 C16 1.409(3) . ?
N3 C23 1.349(3) . ?
N2 C22 1.343(3) . ?
C48 C53 1.387(3) . ?
C48 C49 1.394(3) . ?
C10 H10 0.9500 . ?
C10 C11 1.372(3) . ?
C10 C9 1.383(3) . ?
C42 C43 1.387(3) . ?
C42 C47 1.387(3) . ?
C3 H3 0.9500 . ?
C3 C2 1.381(3) . ?
C3 C4 1.376(3) . ?
C35 H35 0.9500 . ?
C35 C30 1.386(3) . ?
C35 C34 1.382(3) . ?
C30 C28 1.485(3) . ?
C30 C31 1.389(4) . ?
C5 C4 1.387(3) . ?
C5 C6 1.380(3) . ?
C36 C33 1.487(3) . ?
C36 C41 1.391(3) . ?
C36 C37 1.394(3) . ?
C2 C7 1.378(3) . ?
C4 H4 0.9500 . ?
C34 H34 0.9500 . ?
C34 C33 1.395(3) . ?
C38 H38 0.9500 . ?
C38 C39 1.393(3) . ?
C38 C37 1.379(3) . ?
C27 H27 0.9500 . ?
C27 C28 1.347(3) . ?
C27 C24 1.455(3) . ?
C11 C12 1.388(3) . ?
C9 H9 0.9500 . ?
C9 C8 1.382(3) . ?
C53 H53 0.9500 . ?
C53 C52 1.383(3) . ?
C19 C21 1.472(3) . ?
C19 C18 1.389(3) . ?
C19 C20 1.399(3) . ?
C33 C32 1.386(4) . ?
C8 C13 1.388(3) . ?
C28 C29 1.433(4) . ?
C16 C15 1.391(3) . ?
C16 C17 1.395(3) . ?
C21 C22 1.435(3) . ?
C21 C26 1.377(3) . ?
C22 C23 1.431(3) . ?
C40 H40 0.9500 . ?
C40 C41 1.386(3) . ?
C40 C39 1.387(3) . ?
C26 H26 0.9500 . ?
C26 C25 1.408(3) . ?
C23 C24 1.426(3) . ?
C43 H43 0.9500 . ?
C43 C44 1.381(3) . ?
C24 C25 1.377(3) . ?
C15 H15 0.9500 . ?
C15 C20 1.383(3) . ?
C49 H49 0.9500 . ?
C49 C50 1.383(4) . ?
C13 H13 0.9500 . ?
C13 C12 1.381(3) . ?
C41 H41 0.9500 . ?
C45 H45 0.9500 . ?
C45 C46 1.377(3) . ?
C45 C44 1.377(4) . ?
C46 H46 0.9500 . ?
C46 C47 1.380(3) . ?
C44 H44 0.9500 . ?
C18 H18 0.9500 . ?
C18 C17 1.375(3) . ?
C25 H25 0.9500 . ?
C6 H6 0.9500 . ?
C6 C7 1.382(3) . ?
C7 H7 0.9500 . ?
C37 H37 0.9500 . ?
C47 H47 0.9500 . ?
C20 H20 0.9500 . ?
C17 H17 0.9500 . ?
C12 H12 0.9500 . ?
C52 H52 0.9500 . ?
C52 C51 1.374(4) . ?
C50 H50 0.9500 . ?
C50 C51 1.380(4) . ?
C31 H31 0.9500 . ?
C31 C32 1.371(3) . ?
C51 H51 0.9500 . ?
C32 H32 0.9500 . ?
N4 C29 1.143(4) . ?
C1 H1A 0.9800 . ?
C1 H1B 0.9800 . ?
C1 H1C 0.9800 . ?
C14 H14A 0.9800 . ?
C14 H14B 0.9800 . ?
C14 H14C 0.9800 . ?

loop_
_geom_angle_atom_site_label_1
_geom_angle_atom_site_label_2
_geom_angle_atom_site_label_3
_geom_angle
_geom_angle_site_symmetry_1
_geom_angle_site_symmetry_3
_geom_angle_publ_flag
N2 S001 N3 101.06(11) . . ?
C2 O2 C1 117.3(2) . . ?
C11 O1 C14 116.3(2) . . ?
C48 N5 C42 117.89(18) . . ?
C48 N5 C39 122.9(2) . . ?
C39 N5 C42 119.16(19) . . ?
C5 N1 C8 116.99(19) . . ?
C16 N1 C5 120.39(19) . . ?
C16 N1 C8 122.6(2) . . ?
C23 N3 S001 105.99(17) . . ?
C22 N2 S001 106.66(17) . . ?
C53 C48 N5 120.2(2) . . ?
C53 C48 C49 118.5(2) . . ?
C49 C48 N5 121.3(2) . . ?
C11 C10 H10 120.2 . . ?
C11 C10 C9 119.6(2) . . ?
C9 C10 H10 120.2 . . ?
C43 C42 N5 120.9(2) . . ?
C43 C42 C47 119.0(2) . . ?
C47 C42 N5 120.1(2) . . ?
C2 C3 H3 119.9 . . ?
C4 C3 H3 119.9 . . ?
C4 C3 C2 120.1(2) . . ?
C30 C35 H35 119.3 . . ?
C34 C35 H35 119.3 . . ?
C34 C35 C30 121.5(3) . . ?
C35 C30 C28 121.5(2) . . ?
C35 C30 C31 117.3(2) . . ?
C31 C30 C28 121.2(2) . . ?
C4 C5 N1 120.1(2) . . ?
C6 C5 N1 121.3(2) . . ?
C6 C5 C4 118.6(2) . . ?
C41 C36 C33 121.9(2) . . ?
C41 C36 C37 116.5(2) . . ?
C37 C36 C33 121.6(2) . . ?
O2 C2 C3 115.8(2) . . ?
O2 C2 C7 124.5(2) . . ?
C7 C2 C3 119.6(2) . . ?
C3 C4 C5 120.7(2) . . ?
C3 C4 H4 119.6 . . ?
C5 C4 H4 119.6 . . ?
C35 C34 H34 119.4 . . ?
C35 C34 C33 121.3(2) . . ?
C33 C34 H34 119.4 . . ?
C39 C38 H38 119.8 . . ?
C37 C38 H38 119.8 . . ?
C37 C38 C39 120.4(2) . . ?
C28 C27 H27 114.0 . . ?
C28 C27 C24 131.9(2) . . ?
C24 C27 H27 114.0 . . ?
O1 C11 C12 116.2(2) . . ?
C10 C11 O1 124.2(2) . . ?
C10 C11 C12 119.5(2) . . ?
C10 C9 H9 119.3 . . ?
C8 C9 C10 121.3(2) . . ?
C8 C9 H9 119.3 . . ?
C48 C53 H53 119.4 . . ?
C52 C53 C48 121.2(2) . . ?
C52 C53 H53 119.4 . . ?
C18 C19 C21 121.7(2) . . ?
C18 C19 C20 116.7(2) . . ?
C20 C19 C21 121.6(2) . . ?
C34 C33 C36 122.6(2) . . ?
C32 C33 C36 120.9(2) . . ?
C32 C33 C34 116.5(2) . . ?
C9 C8 N1 118.9(2) . . ?
C9 C8 C13 118.9(2) . . ?
C13 C8 N1 122.2(2) . . ?
C27 C28 C30 122.8(2) . . ?
C27 C28 C29 122.0(2) . . ?
C29 C28 C30 115.2(2) . . ?
C15 C16 N1 122.0(2) . . ?
C15 C16 C17 118.1(2) . . ?
C17 C16 N1 119.9(2) . . ?
C22 C21 C19 122.4(2) . . ?
C26 C21 C19 122.5(2) . . ?
C26 C21 C22 115.1(2) . . ?
N2 C22 C21 126.5(2) . . ?
N2 C22 C23 112.8(2) . . ?
C23 C22 C21 120.7(2) . . ?
C41 C40 H40 119.5 . . ?
C41 C40 C39 121.1(2) . . ?
C39 C40 H40 119.5 . . ?
C21 C26 H26 118.1 . . ?
C21 C26 C25 123.8(2) . . ?
C25 C26 H26 118.1 . . ?
N3 C23 C22 113.5(2) . . ?
N3 C23 C24 124.3(2) . . ?
C24 C23 C22 122.2(2) . . ?
C42 C43 H43 119.8 . . ?
C44 C43 C42 120.3(2) . . ?
C44 C43 H43 119.8 . . ?
C23 C24 C27 117.3(2) . . ?
C25 C24 C27 127.6(2) . . ?
C25 C24 C23 115.2(2) . . ?
C16 C15 H15 119.7 . . ?
C20 C15 C16 120.5(2) . . ?
C20 C15 H15 119.7 . . ?
C48 C49 H49 120.1 . . ?
C50 C49 C48 119.8(2) . . ?
C50 C49 H49 120.1 . . ?
C8 C13 H13 120.1 . . ?
C12 C13 C8 119.8(2) . . ?
C12 C13 H13 120.1 . . ?
C36 C41 H41 119.2 . . ?
C40 C41 C36 121.6(2) . . ?
C40 C41 H41 119.2 . . ?
C46 C45 H45 120.3 . . ?
C44 C45 H45 120.3 . . ?
C44 C45 C46 119.4(2) . . ?
C38 C39 N5 122.1(2) . . ?
C40 C39 N5 119.9(2) . . ?
C40 C39 C38 118.0(2) . . ?
C45 C46 H46 119.7 . . ?
C45 C46 C47 120.6(2) . . ?
C47 C46 H46 119.7 . . ?
C43 C44 H44 119.8 . . ?
C45 C44 C43 120.4(2) . . ?
C45 C44 H44 119.8 . . ?
C19 C18 H18 119.0 . . ?
C17 C18 C19 122.1(2) . . ?
C17 C18 H18 119.0 . . ?
C26 C25 H25 118.5 . . ?
C24 C25 C26 122.9(2) . . ?
C24 C25 H25 118.5 . . ?
C5 C6 H6 119.6 . . ?
C5 C6 C7 120.8(2) . . ?
C7 C6 H6 119.6 . . ?
C2 C7 C6 120.0(2) . . ?
C2 C7 H7 120.0 . . ?
C6 C7 H7 120.0 . . ?
C36 C37 H37 118.8 . . ?
C38 C37 C36 122.4(2) . . ?
C38 C37 H37 118.8 . . ?
C42 C47 H47 119.9 . . ?
C46 C47 C42 120.1(2) . . ?
C46 C47 H47 119.9 . . ?
C19 C20 H20 119.1 . . ?
C15 C20 C19 121.9(2) . . ?
C15 C20 H20 119.1 . . ?
C16 C17 H17 119.6 . . ?
C18 C17 C16 120.8(2) . . ?
C18 C17 H17 119.6 . . ?
C11 C12 H12 119.6 . . ?
C13 C12 C11 120.7(2) . . ?
C13 C12 H12 119.6 . . ?
C53 C52 H52 119.9 . . ?
C51 C52 C53 120.1(3) . . ?
C51 C52 H52 119.9 . . ?
C49 C50 H50 119.4 . . ?
C51 C50 C49 121.2(3) . . ?
C51 C50 H50 119.4 . . ?
C30 C31 H31 119.5 . . ?
C32 C31 C30 121.0(3) . . ?
C32 C31 H31 119.5 . . ?
C52 C51 C50 119.2(3) . . ?
C52 C51 H51 120.4 . . ?
C50 C51 H51 120.4 . . ?
C33 C32 H32 118.8 . . ?
C31 C32 C33 122.4(3) . . ?
C31 C32 H32 118.8 . . ?
N4 C29 C28 177.4(3) . . ?
O2 C1 H1A 109.5 . . ?
O2 C1 H1B 109.5 . . ?
O2 C1 H1C 109.5 . . ?
H1A C1 H1B 109.5 . . ?
H1A C1 H1C 109.5 . . ?
H1B C1 H1C 109.5 . . ?
O1 C14 H14A 109.5 . . ?
O1 C14 H14B 109.5 . . ?
O1 C14 H14C 109.5 . . ?
H14A C14 H14B 109.5 . . ?
H14A C14 H14C 109.5 . . ?
H14B C14 H14C 109.5 . . ?

_shelx_fab_file                  
;
 2 0 0 6.46 0.00
 3 0 0 -5.34 0.00
 4 0 0 -7.33 0.00
 5 0 0 -6.41 0.00
 6 0 0 -3.04 0.00
 7 0 0 -0.69 0.00
 8 0 0 0.85 0.00
 9 0 0 1.25 0.00
 10 0 0 1.29 0.00
 11 0 0 0.05 0.00
 12 0 0 0.61 0.00
 -11 1 0 -0.86 0.00
 -10 1 0 0.42 0.00
 -9 1 0 1.07 0.00
 -8 1 0 1.49 0.00
 -7 1 0 1.02 0.00
 -6 1 0 -0.52 0.00
 -5 1 0 -4.41 0.00
 -4 1 0 -7.26 0.00
 -3 1 0 -8.81 0.00
 -2 1 0 -3.41 0.00
 -1 1 0 7.91 0.00
 1 1 0 28.59 0.00
 2 1 0 16.92 0.00
 3 1 0 2.38 0.00
 4 1 0 -4.31 0.00
 5 1 0 -6.48 0.00
 6 1 0 -4.57 0.00
 7 1 0 -2.27 0.00
 8 1 0 -0.26 0.00
 9 1 0 0.52 0.00
 10 1 0 1.19 0.00
 11 1 0 0.50 0.00
 -11 2 0 -1.34 0.00
 -10 2 0 -0.57 0.00
 -9 2 0 0.35 0.00
 -8 2 0 1.25 0.00
 -7 2 0 1.75 0.00
 -6 2 0 1.82 0.00
 -5 2 0 -1.19 0.00
 -4 2 0 -5.19 0.00
 -3 2 0 -8.97 0.00
 -2 2 0 -7.60 0.00
 -1 2 0 -3.41 0.00
 0 2 0 11.78 0.00
 1 2 0 20.06 0.00
 2 2 0 18.67 0.00
 3 2 0 9.10 0.00
 4 2 0 1.16 0.00
 5 2 0 -3.87 0.00
 6 2 0 -4.40 0.00
 7 2 0 -3.02 0.00
 8 2 0 -0.98 0.00
 9 2 0 -0.19 0.00
 10 2 0 0.55 0.00
 11 2 0 0.00 0.00
 12 2 0 1.16 0.00
 -10 3 0 -1.43 0.00
 -9 3 0 -0.40 0.00
 -8 3 0 0.78 0.00
 -7 3 0 1.45 0.00
 -6 3 0 2.71 0.00
 -5 3 0 1.82 0.00
 -4 3 0 -1.23 0.00
 -3 3 0 -6.62 0.00
 -2 3 0 -8.72 0.00
 -1 3 0 -8.06 0.00
 0 3 0 -0.12 0.00
 1 3 0 8.58 0.00
 2 3 0 13.35 0.00
 3 3 0 10.67 0.00
 4 3 0 5.33 0.00
 5 3 0 -0.03 0.00
 6 3 0 -2.48 0.00
 7 3 0 -2.80 0.00
 8 3 0 -1.44 0.00
 9 3 0 -0.72 0.00
 10 3 0 0.25 0.00
 11 3 0 -0.41 0.00
 12 3 0 0.45 0.00
 -10 4 0 -1.90 0.00
 -9 4 0 -1.26 0.00
 -8 4 0 0.16 0.00
 -7 4 0 0.78 0.00
 -6 4 0 2.19 0.00
 -5 4 0 2.69 0.00
 -4 4 0 2.19 0.00
 -3 4 0 -1.87 0.00
 -2 4 0 -6.69 0.00
 -1 4 0 -9.05 0.00
 0 4 0 -6.44 0.00
 1 4 0 -0.09 0.00
 2 4 0 6.68 0.00
 3 4 0 8.75 0.00
 4 4 0 6.74 0.00
 5 4 0 2.74 0.00
 6 4 0 -0.03 0.00
 7 4 0 -1.61 0.00
 8 4 0 -1.48 0.00
 9 4 0 -1.48 0.00
 10 4 0 -0.26 0.00
 11 4 0 -0.35 0.00
 12 4 0 0.06 0.00
 -9 5 0 -1.46 0.00
 -8 5 0 -0.40 0.00
 -7 5 0 -0.01 0.00
 -6 5 0 1.26 0.00
 -5 5 0 2.00 0.00
 -4 5 0 2.76 0.00
 -3 5 0 1.52 0.00
 -2 5 0 -2.41 0.00
 -1 5 0 -6.37 0.00
 0 5 0 -7.78 0.00
 1 5 0 -5.46 0.00
 2 5 0 0.04 0.00
 3 5 0 4.45 0.00
 4 5 0 5.65 0.00
 5 5 0 3.67 0.00
 6 5 0 1.65 0.00
 7 5 0 -0.16 0.00
 8 5 0 -0.69 0.00
 9 5 0 -1.68 0.00
 10 5 0 -1.09 0.00
 11 5 0 -0.52 0.00
 12 5 0 -0.04 0.00
 -8 6 0 -0.16 0.00
 -7 6 0 -0.41 0.00
 -6 6 0 0.31 0.00
 -5 6 0 1.23 0.00
 -4 6 0 2.08 0.00
 -3 6 0 2.01 0.00
 -2 6 0 0.30 0.00
 -1 6 0 -2.73 0.00
 0 6 0 -5.12 0.00
 1 6 0 -5.94 0.00
 2 6 0 -3.90 0.00
 3 6 0 -0.49 0.00
 4 6 0 2.55 0.00
 5 6 0 2.80 0.00
 6 6 0 2.18 0.00
 7 6 0 0.75 0.00
 8 6 0 0.27 0.00
 9 6 0 -0.94 0.00
 10 6 0 -1.30 0.00
 11 6 0 -0.86 0.00
 12 6 0 -0.22 0.00
 -7 7 0 -0.13 0.00
 -6 7 0 -0.39 0.00
 -5 7 0 0.30 0.00
 -4 7 0 1.32 0.00
 -3 7 0 1.62 0.00
 -2 7 0 1.27 0.00
 -1 7 0 -0.56 0.00
 0 7 0 -2.47 0.00
 1 7 0 -3.88 0.00
 2 7 0 -3.91 0.00
 3 7 0 -2.81 0.00
 4 7 0 -0.19 0.00
 5 7 0 1.16 0.00
 6 7 0 1.84 0.00
 7 7 0 1.12 0.00
 8 7 0 0.80 0.00
 9 7 0 -0.15 0.00
 10 7 0 -0.79 0.00
 11 7 0 -0.93 0.00
 12 7 0 -0.47 0.00
 -7 8 0 0.12 0.00
 -6 8 0 -0.62 0.00
 -5 8 0 -0.67 0.00
 -4 8 0 0.06 0.00
 -3 8 0 0.65 0.00
 -2 8 0 1.33 0.00
 -1 8 0 0.84 0.00
 0 8 0 -0.67 0.00
 1 8 0 -2.12 0.00
 2 8 0 -2.70 0.00
 3 8 0 -2.92 0.00
 4 8 0 -1.37 0.00
 5 8 0 0.01 0.00
 6 8 0 1.13 0.00
 7 8 0 1.13 0.00
 8 8 0 0.99 0.00
 9 8 0 0.22 0.00
 10 8 0 -0.16 0.00
 11 8 0 -0.64 0.00
 12 8 0 -0.61 0.00
 -5 9 0 -0.96 0.00
 -4 9 0 -0.88 0.00
 -3 9 0 -0.53 0.00
 -2 9 0 0.27 0.00
 -1 9 0 0.98 0.00
 0 9 0 0.52 0.00
 1 9 0 -0.51 0.00
 2 9 0 -1.14 0.00
 3 9 0 -2.09 0.00
 4 9 0 -1.87 0.00
 5 9 0 -0.82 0.00
 6 9 0 0.19 0.00
 7 9 0 0.72 0.00
 8 9 0 0.81 0.00
 9 9 0 0.16 0.00
 10 9 0 0.13 0.00
 11 9 0 -0.15 0.00
 -4 10 0 -0.83 0.00
 -3 10 0 -0.71 0.00
 -2 10 0 -0.42 0.00
 0 10 0 0.37 0.00
 1 10 0 0.10 0.00
 2 10 0 0.26 0.00
 3 10 0 -0.38 0.00
 4 10 0 -1.33 0.00
 5 10 0 -1.19 0.00
 6 10 0 -0.79 0.00
 7 10 0 0.12 0.00
 8 10 0 0.43 0.00
 9 10 0 -0.10 0.00
 10 10 0 -0.12 0.00
 11 10 0 -0.07 0.00
 -3 11 0 -0.30 0.00
 -2 11 0 -0.19 0.00
 -1 11 0 -0.09 0.00
 0 11 0 0.08 0.00
 1 11 0 -0.19 0.00
 2 11 0 0.21 0.00
 3 11 0 0.46 0.00
 4 11 0 -0.26 0.00
 5 11 0 -0.61 0.00
 6 11 0 -1.19 0.00
 7 11 0 -0.31 0.00
 8 11 0 0.20 0.00
 9 11 0 -0.02 0.00
 10 11 0 -0.27 0.00
 -1 12 0 -0.19 0.00
 0 12 0 0.09 0.00
 1 12 0 -0.02 0.00
 2 12 0 -0.02 0.00
 3 12 0 0.03 0.00
 4 12 0 -0.16 0.00
 5 12 0 0.01 0.00
 6 12 0 -0.96 0.00
 7 12 0 -0.50 0.00
 8 12 0 -0.05 0.00
 3 13 0 -0.05 0.00
 4 13 0 -0.38 0.00
 5 13 0 0.09 0.00
 6 13 0 -0.58 0.00
 -6 -13 1 0.57 0.00
 -5 -13 1 -0.10 0.00
 -4 -13 1 0.33 0.00
 -3 -13 1 0.21 0.00
 -7 -12 1 0.36 0.00
 -6 -12 1 0.80 0.00
 -5 -12 1 0.09 0.00
 -4 -12 1 0.17 0.00
 -3 -12 1 0.19 0.00
 -2 -12 1 0.14 0.00
 -1 -12 1 0.02 0.00
 0 -12 1 -0.24 0.00
 1 -12 1 0.28 0.00
 -10 -11 1 0.39 0.00
 -9 -11 1 0.17 0.00
 -8 -11 1 -0.03 0.00
 -7 -11 1 0.31 0.00
 -6 -11 1 0.88 0.00
 -5 -11 1 0.60 0.00
 -4 -11 1 0.34 0.00
 -3 -11 1 -0.02 0.00
 -2 -11 1 -0.04 0.00
 -1 -11 1 0.34 0.00
 0 -11 1 -0.17 0.00
 1 -11 1 0.04 0.00
 2 -11 1 0.31 0.00
 3 -11 1 0.49 0.00
 -11 -10 1 0.25 0.00
 -10 -10 1 0.29 0.00
 -9 -10 1 0.15 0.00
 -8 -10 1 -0.30 0.00
 -7 -10 1 -0.02 0.00
 -6 -10 1 0.52 0.00
 -5 -10 1 0.92 0.00
 -4 -10 1 1.12 0.00
 -3 -10 1 0.82 0.00
 -2 -10 1 0.09 0.00
 -1 -10 1 0.33 0.00
 0 -10 1 -0.26 0.00
 1 -10 1 -0.35 0.00
 2 -10 1 0.21 0.00
 3 -10 1 0.69 0.00
 4 -10 1 0.91 0.00
 -11 -9 1 0.29 0.00
 -10 -9 1 0.20 0.00
 -9 -9 1 -0.01 0.00
 -8 -9 1 -0.68 0.00
 -7 -9 1 -0.63 0.00
 -6 -9 1 -0.30 0.00
 -5 -9 1 0.49 0.00
 -4 -9 1 1.34 0.00
 -3 -9 1 2.10 0.00
 -2 -9 1 1.30 0.00
 -1 -9 1 1.02 0.00
 0 -9 1 0.02 0.00
 1 -9 1 -0.80 0.00
 2 -9 1 -0.57 0.00
 3 -9 1 0.23 0.00
 4 -9 1 0.69 0.00
 5 -9 1 0.91 0.00
 -12 -8 1 0.34 0.00
 -11 -8 1 0.49 0.00
 -10 -8 1 0.46 0.00
 -9 -8 1 0.08 0.00
 -8 -8 1 -0.70 0.00
 -7 -8 1 -1.01 0.00
 -6 -8 1 -1.12 0.00
 -5 -8 1 -0.29 0.00
 -4 -8 1 0.82 0.00
 -3 -8 1 2.63 0.00
 -2 -8 1 2.57 0.00
 -1 -8 1 2.27 0.00
 0 -8 1 1.21 0.00
 1 -8 1 -0.19 0.00
 2 -8 1 -1.14 0.00
 3 -8 1 -0.79 0.00
 4 -8 1 -0.38 0.00
 5 -8 1 0.43 0.00
 6 -8 1 0.64 0.00
 7 -8 1 0.09 0.00
 -12 -7 1 0.28 0.00
 -11 -7 1 0.61 0.00
 -10 -7 1 0.85 0.00
 -9 -7 1 0.44 0.00
 -8 -7 1 -0.40 0.00
 -7 -7 1 -0.89 0.00
 -6 -7 1 -1.67 0.00
 -5 -7 1 -1.39 0.00
 -4 -7 1 -0.48 0.00
 -3 -7 1 2.09 0.00
 -2 -7 1 3.52 0.00
 -1 -7 1 3.83 0.00
 0 -7 1 2.84 0.00
 1 -7 1 1.29 0.00
 2 -7 1 -0.59 0.00
 3 -7 1 -1.30 0.00
 4 -7 1 -1.44 0.00
 5 -7 1 -0.62 0.00
 6 -7 1 0.22 0.00
 7 -7 1 0.32 0.00
 -12 -6 1 0.22 0.00
 -11 -6 1 0.61 0.00
 -10 -6 1 1.17 0.00
 -9 -6 1 1.12 0.00
 -8 -6 1 0.14 0.00
 -7 -6 1 -0.39 0.00
 -6 -6 1 -1.71 0.00
 -5 -6 1 -2.63 0.00
 -4 -6 1 -3.06 0.00
 -3 -6 1 -0.83 0.00
 -2 -6 1 2.51 0.00
 -1 -6 1 5.30 0.00
 0 -6 1 5.37 0.00
 1 -6 1 3.62 0.00
 2 -6 1 0.77 0.00
 3 -6 1 -1.22 0.00
 4 -6 1 -1.90 0.00
 5 -6 1 -1.46 0.00
 6 -6 1 -0.69 0.00
 7 -6 1 0.31 0.00
 8 -6 1 -0.02 0.00
 -12 -5 1 0.06 0.00
 -11 -5 1 0.38 0.00
 -10 -5 1 0.80 0.00
 -9 -5 1 1.57 0.00
 -8 -5 1 0.96 0.00
 -7 -5 1 0.58 0.00
 -6 -5 1 -0.84 0.00
 -5 -5 1 -2.79 0.00
 -4 -5 1 -5.31 0.00
 -3 -5 1 -5.39 0.00
 -2 -5 1 -2.24 0.00
 -1 -5 1 3.48 0.00
 0 -5 1 6.95 0.00
 1 -5 1 7.00 0.00
 2 -5 1 3.78 0.00
 3 -5 1 -0.05 0.00
 4 -5 1 -2.07 0.00
 5 -5 1 -1.96 0.00
 6 -5 1 -1.64 0.00
 7 -5 1 -0.29 0.00
 8 -5 1 -0.01 0.00
 9 -5 1 1.00 0.00
 -12 -4 1 -0.07 0.00
 -11 -4 1 0.35 0.00
 -10 -4 1 -0.05 0.00
 -9 -4 1 1.01 0.00
 -8 -4 1 1.35 0.00
 -7 -4 1 1.78 0.00
 -6 -4 1 0.91 0.00
 -5 -4 1 -1.27 0.00
 -4 -4 1 -5.43 0.00
 -3 -4 1 -8.42 0.00
 -2 -4 1 -8.37 0.00
 -1 -4 1 -2.50 0.00
 0 -4 1 4.06 0.00
 1 -4 1 8.44 0.00
 2 -4 1 7.34 0.00
 3 -4 1 3.58 0.00
 4 -4 1 -0.73 0.00
 5 -4 1 -2.02 0.00
 6 -4 1 -2.35 0.00
 7 -4 1 -1.06 0.00
 8 -4 1 -0.45 0.00
 9 -4 1 0.83 0.00
 10 -4 1 1.47 0.00
 -12 -3 1 -0.52 0.00
 -11 -3 1 0.52 0.00
 -10 -3 1 -0.34 0.00
 -9 -3 1 0.14 0.00
 -8 -3 1 0.95 0.00
 -7 -3 1 2.47 0.00
 -6 -3 1 2.95 0.00
 -5 -3 1 1.63 0.00
 -4 -3 1 -3.26 0.00
 -3 -3 1 -8.83 0.00
 -2 -3 1 -13.65 0.00
 -1 -3 1 -10.82 0.00
 0 -3 1 -3.52 0.00
 1 -3 1 5.98 0.00
 2 -3 1 8.09 0.00
 3 -3 1 7.46 0.00
 4 -3 1 2.83 0.00
 5 -3 1 -0.43 0.00
 6 -3 1 -2.35 0.00
 7 -3 1 -1.66 0.00
 8 -3 1 -0.95 0.00
 9 -3 1 0.28 0.00
 10 -3 1 1.13 0.00
 -12 -2 1 -1.27 0.00
 -11 -2 1 0.08 0.00
 -10 -2 1 -0.43 0.00
 -9 -2 1 -0.27 0.00
 -8 -2 1 0.41 0.00
 -7 -2 1 2.31 0.00
 -6 -2 1 4.18 0.00
 -5 -2 1 4.86 0.00
 -4 -2 1 1.07 0.00
 -3 -2 1 -5.69 0.00
 -2 -2 1 -16.34 0.00
 -1 -2 1 -20.56 0.00
 0 -2 1 -16.40 0.00
 1 -2 1 -0.86 0.00
 2 -2 1 5.68 0.00
 3 -2 1 8.73 0.00
 4 -2 1 6.15 0.00
 5 -2 1 2.70 0.00
 6 -2 1 -0.87 0.00
 7 -2 1 -1.67 0.00
 8 -2 1 -1.45 0.00
 9 -2 1 -0.40 0.00
 10 -2 1 0.37 0.00
 11 -2 1 1.41 0.00
 -11 -1 1 -0.37 0.00
 -10 -1 1 -0.91 0.00
 -9 -1 1 -0.79 0.00
 -8 -1 1 -0.22 0.00
 -7 -1 1 1.38 0.00
 -6 -1 1 3.76 0.00
 -5 -1 1 6.41 0.00
 -4 -1 1 5.57 0.00
 -3 -1 1 1.24 0.00
 -2 -1 1 -11.72 0.00
 -1 -1 1 -24.79 0.00
 1 -1 1 -14.29 0.00
 2 -1 1 -0.72 0.00
 3 -1 1 7.25 0.00
 4 -1 1 7.52 0.00
 5 -1 1 5.47 0.00
 6 -1 1 1.71 0.00
 7 -1 1 -0.45 0.00
 8 -1 1 -1.47 0.00
 9 -1 1 -1.12 0.00
 10 -1 1 -0.68 0.00
 11 -1 1 0.76 0.00
 -12 0 1 -0.63 0.00
 -11 0 1 0.10 0.00
 -10 0 1 -0.85 0.00
 -9 0 1 -1.23 0.00
 -8 0 1 -1.00 0.00
 -7 0 1 -0.09 0.00
 -6 0 1 1.88 0.00
 -5 0 1 5.48 0.00
 -4 0 1 7.34 0.00
 -3 0 1 7.28 0.00
 -2 0 1 -1.34 0.00
 -1 0 1 -16.04 0.00
 1 0 1 -27.88 0.00
 2 0 1 -11.94 0.00
 3 0 1 1.81 0.00
 4 0 1 6.51 0.00
 5 0 1 6.78 0.00
 6 0 1 4.01 0.00
 7 0 1 1.54 0.00
 8 0 1 -0.43 0.00
 9 0 1 -1.04 0.00
 10 0 1 -1.46 0.00
 11 0 1 -0.21 0.00
 12 0 1 -0.54 0.00
 -11 1 1 0.75 0.00
 -10 1 1 -0.08 0.00
 -9 1 1 -0.96 0.00
 -8 1 1 -1.26 0.00
 -7 1 1 -1.29 0.00
 -6 1 1 -0.53 0.00
 -5 1 1 2.89 0.00
 -4 1 1 6.47 0.00
 -3 1 1 9.21 0.00
 -2 1 1 6.16 0.00
 -1 1 1 -1.89 0.00
 0 1 1 -22.44 0.00
 1 1 1 -28.59 0.00
 2 1 1 -20.33 0.00
 3 1 1 -6.57 0.00
 4 1 1 2.16 0.00
 5 1 1 5.81 0.00
 6 1 1 5.04 0.00
 7 1 1 3.04 0.00
 8 1 1 0.86 0.00
 9 1 1 -0.04 0.00
 10 1 1 -1.19 0.00
 11 1 1 -0.59 0.00
 -11 2 1 1.04 0.00
 -10 2 1 0.74 0.00
 -9 2 1 -0.37 0.00
 -8 2 1 -1.01 0.00
 -7 2 1 -1.55 0.00
 -6 2 1 -2.26 0.00
 -5 2 1 -0.40 0.00
 -4 2 1 3.69 0.00
 -3 2 1 8.43 0.00
 -2 2 1 8.74 0.00
 -1 2 1 6.48 0.00
 0 2 1 -6.45 0.00
 1 2 1 -17.56 0.00
 2 2 1 -18.95 0.00
 3 2 1 -11.83 0.00
 4 2 1 -3.59 0.00
 5 2 1 2.27 0.00
 6 2 1 4.17 0.00
 7 2 1 3.52 0.00
 8 2 1 1.54 0.00
 9 2 1 0.79 0.00
 10 2 1 -0.42 0.00
 11 2 1 -0.12 0.00
 12 2 1 -1.00 0.00
 -10 3 1 1.69 0.00
 -9 3 1 0.54 0.00
 -8 3 1 -0.58 0.00
 -7 3 1 -1.18 0.00
 -6 3 1 -2.52 0.00
 -5 3 1 -2.76 0.00
 -4 3 1 -0.53 0.00
 -3 3 1 4.98 0.00
 -2 3 1 8.68 0.00
 -1 3 1 9.35 0.00
 0 3 1 3.57 0.00
 1 3 1 -5.81 0.00
 2 3 1 -11.99 0.00
 3 3 1 -11.66 0.00
 4 3 1 -7.09 0.00
 5 3 1 -1.79 0.00
 6 3 1 1.61 0.00
 7 3 1 2.87 0.00
 8 3 1 1.81 0.00
 9 3 1 1.30 0.00
 10 3 1 0.06 0.00
 11 3 1 0.33 0.00
 12 3 1 -0.43 0.00
 -10 4 1 2.13 0.00
 -9 4 1 1.69 0.00
 -8 4 1 0.28 0.00
 -7 4 1 -0.48 0.00
 -6 4 1 -1.73 0.00
 -5 4 1 -2.80 0.00
 -4 4 1 -3.24 0.00
 -3 4 1 -0.15 0.00
 -2 4 1 5.29 0.00
 -1 4 1 8.84 0.00
 0 4 1 8.24 0.00
 1 4 1 2.67 0.00
 2 4 1 -4.40 0.00
 3 4 1 -8.28 0.00
 4 4 1 -7.54 0.00
 5 4 1 -4.13 0.00
 6 4 1 -1.07 0.00
 7 4 1 1.23 0.00
 8 4 1 1.44 0.00
 9 4 1 1.79 0.00
 10 4 1 0.63 0.00
 11 4 1 0.42 0.00
 12 4 1 -0.08 0.00
 -9 5 1 1.77 0.00
 -8 5 1 0.89 0.00
 -7 5 1 0.31 0.00
 -6 5 1 -0.77 0.00
 -5 5 1 -1.71 0.00
 -4 5 1 -2.96 0.00
 -3 5 1 -2.81 0.00
 -2 5 1 0.70 0.00
 -1 5 1 5.12 0.00
 0 5 1 7.83 0.00
 1 5 1 6.89 0.00
 2 5 1 2.17 0.00
 3 5 1 -2.89 0.00
 4 5 1 -5.32 0.00
 5 5 1 -4.21 0.00
 6 5 1 -2.46 0.00
 7 5 1 -0.37 0.00
 8 5 1 0.29 0.00
 9 5 1 1.56 0.00
 10 5 1 1.26 0.00
 11 5 1 0.69 0.00
 12 5 1 0.03 0.00
 -8 6 1 0.35 0.00
 -7 6 1 0.47 0.00
 -6 6 1 0.03 0.00
 -5 6 1 -0.87 0.00
 -4 6 1 -1.90 0.00
 -3 6 1 -2.55 0.00
 -2 6 1 -1.50 0.00
 -1 6 1 1.46 0.00
 0 6 1 4.42 0.00
 1 6 1 6.10 0.00
 2 6 1 4.90 0.00
 3 6 1 1.81 0.00
 4 6 1 -1.64 0.00
 5 6 1 -2.57 0.00
 6 6 1 -2.47 0.00
 7 6 1 -1.12 0.00
 8 6 1 -0.76 0.00
 9 6 1 0.55 0.00
 10 6 1 1.17 0.00
 11 6 1 1.06 0.00
 12 6 1 0.29 0.00
 -7 7 1 -0.07 0.00
 -6 7 1 0.48 0.00
 -5 7 1 0.02 0.00
 -4 7 1 -0.96 0.00
 -3 7 1 -1.62 0.00
 -2 7 1 -1.85 0.00
 -1 7 1 -0.50 0.00
 0 7 1 1.66 0.00
 1 7 1 3.61 0.00
 2 7 1 4.12 0.00
 3 7 1 3.33 0.00
 4 7 1 0.89 0.00
 5 7 1 -0.72 0.00
 6 7 1 -1.77 0.00
 7 7 1 -1.27 0.00
 8 7 1 -1.18 0.00
 9 7 1 -0.30 0.00
 10 7 1 0.39 0.00
 11 7 1 0.99 0.00
 12 7 1 0.65 0.00
 -6 8 1 0.54 0.00
 -5 8 1 0.84 0.00
 -4 8 1 0.31 0.00
 -3 8 1 -0.33 0.00
 -2 8 1 -1.18 0.00
 -1 8 1 -1.41 0.00
 0 8 1 -0.20 0.00
 1 8 1 1.49 0.00
 2 8 1 2.60 0.00
 3 8 1 3.02 0.00
 4 8 1 1.88 0.00
 5 8 1 0.38 0.00
 6 8 1 -0.91 0.00
 7 8 1 -1.14 0.00
 8 8 1 -1.19 0.00
 9 8 1 -0.54 0.00
 10 8 1 -0.32 0.00
 11 8 1 0.40 0.00
 12 8 1 0.65 0.00
 -5 9 1 0.94 0.00
 -4 9 1 1.02 0.00
 -3 9 1 0.71 0.00
 -2 9 1 0.12 0.00
 -1 9 1 -0.89 0.00
 0 9 1 -0.92 0.00
 1 9 1 -0.23 0.00
 2 9 1 0.68 0.00
 3 9 1 1.73 0.00
 4 9 1 2.14 0.00
 5 9 1 1.16 0.00
 6 9 1 0.12 0.00
 7 9 1 -0.67 0.00
 8 9 1 -0.87 0.00
 9 9 1 -0.27 0.00
 10 9 1 -0.42 0.00
 11 9 1 -0.19 0.00
 -4 10 1 0.72 0.00
 -3 10 1 0.56 0.00
 -2 10 1 0.44 0.00
 -1 10 1 -0.03 0.00
 1 10 1 -0.40 0.00
 2 10 1 -0.61 0.00
 3 10 1 -0.20 0.00
 4 10 1 1.20 0.00
 5 10 1 1.28 0.00
 6 10 1 1.07 0.00
 7 10 1 -0.07 0.00
 8 10 1 -0.52 0.00
 9 10 1 0.01 0.00
 10 10 1 0.01 0.00
 11 10 1 -0.14 0.00
 -2 11 1 -0.11 0.00
 -1 11 1 -0.06 0.00
 0 11 1 0.00 0.00
 1 11 1 0.16 0.00
 2 11 1 -0.32 0.00
 3 11 1 -0.79 0.00
 4 11 1 0.08 0.00
 5 11 1 0.51 0.00
 6 11 1 1.32 0.00
 7 11 1 0.39 0.00
 8 11 1 -0.31 0.00
 9 11 1 -0.13 0.00
 10 11 1 0.14 0.00
 -1 12 1 -0.14 0.00
 0 12 1 -0.06 0.00
 1 12 1 0.17 0.00
 2 12 1 -0.04 0.00
 3 12 1 -0.24 0.00
 4 12 1 0.12 0.00
 5 12 1 0.02 0.00
 6 12 1 1.00 0.00
 7 12 1 0.61 0.00
 8 12 1 0.01 0.00
 3 13 1 -0.04 0.00
 4 13 1 0.32 0.00
 5 13 1 0.03 0.00
 6 13 1 0.62 0.00
 -5 -13 2 -0.04 0.00
 -4 -13 2 -0.24 0.00
 -3 -13 2 -0.31 0.00
 -8 -12 2 -0.09 0.00
 -7 -12 2 -0.28 0.00
 -6 -12 2 -0.51 0.00
 -5 -12 2 -0.22 0.00
 -4 -12 2 -0.20 0.00
 -3 -12 2 -0.41 0.00
 -2 -12 2 -0.23 0.00
 -1 -12 2 -0.14 0.00
 0 -12 2 0.34 0.00
 -10 -11 2 -0.47 0.00
 -9 -11 2 -0.22 0.00
 -7 -11 2 -0.43 0.00
 -6 -11 2 -0.59 0.00
 -5 -11 2 -0.47 0.00
 -4 -11 2 -0.25 0.00
 -3 -11 2 -0.37 0.00
 -2 -11 2 -0.13 0.00
 -1 -11 2 -0.51 0.00
 0 -11 2 0.18 0.00
 1 -11 2 0.10 0.00
 2 -11 2 -0.25 0.00
 -11 -10 2 -0.27 0.00
 -10 -10 2 -0.45 0.00
 -9 -10 2 -0.17 0.00
 -8 -10 2 0.26 0.00
 -7 -10 2 -0.16 0.00
 -6 -10 2 -0.44 0.00
 -5 -10 2 -0.65 0.00
 -4 -10 2 -0.66 0.00
 -3 -10 2 -0.95 0.00
 -2 -10 2 -0.29 0.00
 -1 -10 2 -0.64 0.00
 0 -10 2 0.02 0.00
 1 -10 2 0.41 0.00
 2 -10 2 0.05 0.00
 3 -10 2 -0.46 0.00
 4 -10 2 -0.90 0.00
 -11 -9 2 -0.12 0.00
 -10 -9 2 -0.41 0.00
 -9 -9 2 -0.15 0.00
 -8 -9 2 0.56 0.00
 -7 -9 2 0.53 0.00
 -6 -9 2 0.22 0.00
 -5 -9 2 -0.31 0.00
 -4 -9 2 -0.77 0.00
 -3 -9 2 -1.84 0.00
 -2 -9 2 -1.22 0.00
 -1 -9 2 -1.12 0.00
 0 -9 2 -0.39 0.00
 1 -9 2 0.50 0.00
 2 -9 2 0.63 0.00
 3 -9 2 0.04 0.00
 4 -9 2 -0.45 0.00
 5 -9 2 -0.79 0.00
 -12 -8 2 -0.06 0.00
 -11 -8 2 -0.09 0.00
 -10 -8 2 -0.44 0.00
 -9 -8 2 -0.28 0.00
 -8 -8 2 0.41 0.00
 -7 -8 2 0.88 0.00
 -6 -8 2 0.95 0.00
 -5 -8 2 0.40 0.00
 -4 -8 2 -0.31 0.00
 -3 -8 2 -2.16 0.00
 -2 -8 2 -2.38 0.00
 -1 -8 2 -2.14 0.00
 0 -8 2 -1.35 0.00
 1 -8 2 -0.21 0.00
 2 -8 2 0.81 0.00
 3 -8 2 0.69 0.00
 4 -8 2 0.50 0.00
 5 -8 2 -0.16 0.00
 6 -8 2 -0.56 0.00
 -12 -7 2 -0.21 0.00
 -11 -7 2 -0.26 0.00
 -10 -7 2 -0.64 0.00
 -9 -7 2 -0.53 0.00
 -8 -7 2 0.08 0.00
 -7 -7 2 0.70 0.00
 -6 -7 2 1.38 0.00
 -5 -7 2 1.34 0.00
 -4 -7 2 0.91 0.00
 -3 -7 2 -1.20 0.00
 -2 -7 2 -2.87 0.00
 -1 -7 2 -3.57 0.00
 0 -7 2 -2.96 0.00
 1 -7 2 -1.70 0.00
 2 -7 2 0.09 0.00
 3 -7 2 0.87 0.00
 4 -7 2 1.25 0.00
 5 -7 2 0.79 0.00
 6 -7 2 0.01 0.00
 7 -7 2 -0.42 0.00
 -12 -6 2 -0.23 0.00
 -11 -6 2 -0.44 0.00
 -10 -6 2 -0.90 0.00
 -9 -6 2 -1.08 0.00
 -8 -6 2 -0.44 0.00
 -7 -6 2 0.10 0.00
 -6 -6 2 1.25 0.00
 -5 -6 2 2.19 0.00
 -4 -6 2 2.98 0.00
 -3 -6 2 1.77 0.00
 -2 -6 2 -0.93 0.00
 -1 -6 2 -4.09 0.00
 0 -6 2 -5.13 0.00
 1 -6 2 -4.19 0.00
 2 -6 2 -1.65 0.00
 3 -6 2 0.44 0.00
 4 -6 2 1.45 0.00
 5 -6 2 1.43 0.00
 6 -6 2 0.94 0.00
 7 -6 2 -0.16 0.00
 8 -6 2 0.15 0.00
 -12 -5 2 -0.02 0.00
 -11 -5 2 -0.30 0.00
 -10 -5 2 -0.50 0.00
 -9 -5 2 -1.28 0.00
 -8 -5 2 -1.06 0.00
 -7 -5 2 -0.87 0.00
 -6 -5 2 0.19 0.00
 -5 -5 2 1.87 0.00
 -4 -5 2 4.43 0.00
 -3 -5 2 5.47 0.00
 -2 -5 2 3.94 0.00
 -1 -5 2 -1.20 0.00
 0 -5 2 -5.41 0.00
 1 -5 2 -6.92 0.00
 2 -5 2 -4.70 0.00
 3 -5 2 -1.28 0.00
 4 -5 2 1.09 0.00
 5 -5 2 1.57 0.00
 6 -5 2 1.73 0.00
 7 -5 2 0.52 0.00
 8 -5 2 0.25 0.00
 9 -5 2 -0.56 0.00
 -12 -4 2 0.12 0.00
 -11 -4 2 -0.37 0.00
 -10 -4 2 0.21 0.00
 -9 -4 2 -0.52 0.00
 -8 -4 2 -1.05 0.00
 -7 -4 2 -1.71 0.00
 -6 -4 2 -1.49 0.00
 -5 -4 2 -0.02 0.00
 -4 -4 2 3.80 0.00
 -3 -4 2 7.28 0.00
 -2 -4 2 9.10 0.00
 -1 -4 2 4.79 0.00
 0 -4 2 -1.38 0.00
 1 -4 2 -7.06 0.00
 2 -4 2 -7.34 0.00
 3 -4 2 -4.70 0.00
 4 -4 2 -0.72 0.00
 5 -4 2 0.98 0.00
 6 -4 2 2.03 0.00
 7 -4 2 1.23 0.00
 8 -4 2 0.59 0.00
 9 -4 2 -0.49 0.00
 10 -4 2 -1.01 0.00
 -12 -3 2 0.60 0.00
 -11 -3 2 -0.55 0.00
 -10 -3 2 0.21 0.00
 -9 -3 2 0.24 0.00
 -8 -3 2 -0.48 0.00
 -7 -3 2 -1.92 0.00
 -6 -3 2 -3.00 0.00
 -5 -3 2 -2.73 0.00
 -4 -3 2 1.18 0.00
 -3 -3 2 6.36 0.00
 -2 -3 2 12.49 0.00
 -1 -3 2 12.01 0.00
 0 -3 2 6.83 0.00
 1 -3 2 -3.15 0.00
 2 -3 2 -6.94 0.00
 3 -3 2 -7.58 0.00
 4 -3 2 -3.96 0.00
 5 -3 2 -0.94 0.00
 6 -3 2 1.49 0.00
 7 -3 2 1.65 0.00
 8 -3 2 1.03 0.00
 9 -3 2 -0.16 0.00
 10 -3 2 -0.83 0.00
 -12 -2 2 1.27 0.00
 -11 -2 2 -0.07 0.00
 -10 -2 2 0.15 0.00
 -9 -2 2 0.47 0.00
 -8 -2 2 -0.02 0.00
 -7 -2 2 -1.52 0.00
 -6 -2 2 -3.62 0.00
 -5 -2 2 -5.13 0.00
 -4 -2 2 -2.70 0.00
 -3 -2 2 2.48 0.00
 -2 -2 2 12.43 0.00
 -1 -2 2 18.53 0.00
 0 -2 2 18.79 0.00
 1 -2 2 5.55 0.00
 2 -2 2 -2.92 0.00
 3 -2 2 -7.70 0.00
 4 -2 2 -6.60 0.00
 5 -2 2 -3.78 0.00
 6 -2 2 -0.26 0.00
 7 -2 2 1.32 0.00
 8 -2 2 1.48 0.00
 9 -2 2 0.45 0.00
 10 -2 2 -0.23 0.00
 11 -2 2 -1.24 0.00
 -12 -1 2 1.15 0.00
 -11 -1 2 0.30 0.00
 -10 -1 2 0.49 0.00
 -9 -1 2 0.82 0.00
 -8 -1 2 0.41 0.00
 -7 -1 2 -0.58 0.00
 -6 -1 2 -2.77 0.00
 -5 -1 2 -5.76 0.00
 -4 -1 2 -6.04 0.00
 -3 -1 2 -3.46 0.00
 -2 -1 2 6.57 0.00
 -1 -1 2 18.53 0.00
 0 -1 2 29.28 0.00
 1 -1 2 18.71 0.00
 2 -1 2 5.31 0.00
 3 -1 2 -4.42 0.00
 4 -1 2 -7.10 0.00
 5 -1 2 -6.02 0.00
 6 -1 2 -2.74 0.00
 7 -1 2 -0.21 0.00
 8 -1 2 1.25 0.00
 9 -1 2 1.03 0.00
 10 -1 2 0.69 0.00
 11 -1 2 -0.60 0.00
 -12 0 2 0.65 0.00
 -11 0 2 -0.09 0.00
 -10 0 2 0.37 0.00
 -9 0 2 1.11 0.00
 -8 0 2 0.88 0.00
 -7 0 2 0.55 0.00
 -6 0 2 -0.81 0.00
 -5 0 2 -4.12 0.00
 -4 0 2 -6.83 0.00
 -3 0 2 -7.84 0.00
 -2 0 2 -2.14 0.00
 -1 0 2 9.00 0.00
 1 0 2 28.27 0.00
 2 0 2 15.80 0.00
 3 0 2 2.49 0.00
 4 0 2 -4.70 0.00
 5 0 2 -6.47 0.00
 6 0 2 -4.67 0.00
 7 0 2 -2.27 0.00
 8 0 2 -0.06 0.00
 9 0 2 0.69 0.00
 10 0 2 1.31 0.00
 11 0 2 0.23 0.00
 12 0 2 0.31 0.00
 -11 1 2 -0.44 0.00
 -10 1 2 -0.20 0.00
 -9 1 2 0.93 0.00
 -8 1 2 1.01 0.00
 -7 1 2 1.23 0.00
 -6 1 2 1.10 0.00
 -5 1 2 -1.26 0.00
 -4 1 2 -5.18 0.00
 -3 1 2 -8.78 0.00
 -2 1 2 -7.65 0.00
 -1 1 2 -2.38 0.00
 0 1 2 15.05 0.00
 1 1 2 25.45 0.00
 2 1 2 21.08 0.00
 3 1 2 10.08 0.00
 4 1 2 0.49 0.00
 5 1 2 -4.42 0.00
 6 1 2 -5.05 0.00
 7 1 2 -3.60 0.00
 8 1 2 -1.40 0.00
 9 1 2 -0.49 0.00
 10 1 2 0.93 0.00
 11 1 2 0.59 0.00
 -11 2 2 -0.64 0.00
 -10 2 2 -0.89 0.00
 -9 2 2 0.41 0.00
 -8 2 2 0.88 0.00
 -7 2 2 1.33 0.00
 -6 2 2 2.13 0.00
 -5 2 2 1.56 0.00
 -4 2 2 -1.86 0.00
 -3 2 2 -7.04 0.00
 -2 2 2 -9.12 0.00
 -1 2 2 -8.37 0.00
 0 2 2 1.46 0.00
 1 2 2 13.99 0.00
 2 2 2 17.68 0.00
 3 2 2 13.45 0.00
 4 2 2 5.80 0.00
 5 2 2 -0.32 0.00
 6 2 2 -3.44 0.00
 7 2 2 -3.76 0.00
 8 2 2 -1.97 0.00
 9 2 2 -1.34 0.00
 10 2 2 0.08 0.00
 11 2 2 0.17 0.00
 12 2 2 0.83 0.00
 -10 3 2 -1.81 0.00
 -9 3 2 -0.73 0.00
 -8 3 2 0.31 0.00
 -7 3 2 0.99 0.00
 -6 3 2 2.06 0.00
 -5 3 2 3.02 0.00
 -4 3 2 1.95 0.00
 -3 3 2 -2.78 0.00
 -2 3 2 -7.66 0.00
 -1 3 2 -9.74 0.00
 0 3 2 -6.52 0.00
 1 3 2 2.65 0.00
 2 3 2 9.92 0.00
 3 3 2 11.82 0.00
 4 3 2 8.40 0.00
 5 3 2 3.56 0.00
 6 3 2 -0.41 0.00
 7 3 2 -2.67 0.00
 8 3 2 -2.01 0.00
 9 3 2 -1.74 0.00
 10 3 2 -0.45 0.00
 11 3 2 -0.33 0.00
 12 3 2 0.39 0.00
 -10 4 2 -2.01 0.00
 -9 4 2 -1.95 0.00
 -8 4 2 -0.82 0.00
 -7 4 2 0.17 0.00
 -6 4 2 1.23 0.00
 -5 4 2 2.49 0.00
 -4 4 2 3.62 0.00
 -3 4 2 1.95 0.00
 -2 4 2 -3.27 0.00
 -1 4 2 -7.70 0.00
 0 4 2 -9.13 0.00
 1 4 2 -5.08 0.00
 2 4 2 1.81 0.00
 3 4 2 7.04 0.00
 4 4 2 7.72 0.00
 5 4 2 5.16 0.00
 6 4 2 2.23 0.00
 7 4 2 -0.67 0.00
 8 4 2 -1.26 0.00
 9 4 2 -1.90 0.00
 10 4 2 -0.91 0.00
 11 4 2 -0.52 0.00
 12 4 2 0.07 0.00
 -9 5 2 -1.79 0.00
 -8 5 2 -1.30 0.00
 -7 5 2 -0.62 0.00
 -6 5 2 0.31 0.00
 -5 5 2 1.30 0.00
 -4 5 2 2.70 0.00
 -3 5 2 3.60 0.00
 -2 5 2 1.06 0.00
 -1 5 2 -3.37 0.00
 0 5 2 -7.05 0.00
 1 5 2 -7.68 0.00
 2 5 2 -4.07 0.00
 3 5 2 1.03 0.00
 4 5 2 4.42 0.00
 5 5 2 4.23 0.00
 6 5 2 3.07 0.00
 7 5 2 0.93 0.00
 8 5 2 0.19 0.00
 9 5 2 -1.23 0.00
 10 5 2 -1.23 0.00
 11 5 2 -0.81 0.00
 12 5 2 -0.05 0.00
 -8 6 2 -0.49 0.00
 -7 6 2 -0.50 0.00
 -6 6 2 -0.30 0.00
 -5 6 2 0.53 0.00
 -4 6 2 1.49 0.00
 -3 6 2 2.65 0.00
 -2 6 2 2.51 0.00
 -1 6 2 0.05 0.00
 0 6 2 -3.20 0.00
 1 6 2 -5.76 0.00
 2 6 2 -5.50 0.00
 3 6 2 -2.96 0.00
 4 6 2 0.59 0.00
 5 6 2 2.01 0.00
 6 6 2 2.46 0.00
 7 6 2 1.37 0.00
 8 6 2 1.22 0.00
 9 6 2 0.02 0.00
 10 6 2 -0.73 0.00
 11 6 2 -1.04 0.00
 12 6 2 -0.37 0.00
 -7 7 2 0.25 0.00
 -6 7 2 -0.50 0.00
 -5 7 2 -0.28 0.00
 -4 7 2 0.52 0.00
 -3 7 2 1.37 0.00
 -2 7 2 2.06 0.00
 -1 7 2 1.51 0.00
 0 7 2 -0.47 0.00
 1 7 2 -2.86 0.00
 2 7 2 -4.06 0.00
 3 7 2 -3.69 0.00
 4 7 2 -1.56 0.00
 5 7 2 0.19 0.00
 6 7 2 1.48 0.00
 7 7 2 1.27 0.00
 8 7 2 1.43 0.00
 9 7 2 0.78 0.00
 10 7 2 0.23 0.00
 11 7 2 -0.68 0.00
 12 7 2 -0.66 0.00
 -6 8 2 -0.32 0.00
 -5 8 2 -0.92 0.00
 -4 8 2 -0.67 0.00
 -3 8 2 0.01 0.00
 -2 8 2 0.80 0.00
 -1 8 2 1.63 0.00
 0 8 2 1.00 0.00
 1 8 2 -0.53 0.00
 2 8 2 -2.13 0.00
 3 8 2 -2.86 0.00
 4 8 2 -2.25 0.00
 5 8 2 -0.82 0.00
 6 8 2 0.52 0.00
 7 8 2 0.98 0.00
 8 8 2 1.22 0.00
 9 8 2 0.77 0.00
 10 8 2 0.78 0.00
 11 8 2 0.09 0.00
 12 8 2 -0.42 0.00
 -5 9 2 -0.74 0.00
 -4 9 2 -1.12 0.00
 -3 9 2 -0.78 0.00
 -2 9 2 -0.41 0.00
 -1 9 2 0.65 0.00
 0 9 2 1.04 0.00
 1 9 2 0.83 0.00
 2 9 2 -0.11 0.00
 3 9 2 -1.13 0.00
 4 9 2 -2.03 0.00
 5 9 2 -1.34 0.00
 6 9 2 -0.48 0.00
 7 9 2 0.43 0.00
 8 9 2 0.79 0.00
 9 9 2 0.33 0.00
 10 9 2 0.57 0.00
 11 9 2 0.54 0.00
 -4 10 2 -0.58 0.00
 -3 10 2 -0.38 0.00
 -2 10 2 -0.29 0.00
 -1 10 2 0.04 0.00
 0 10 2 0.21 0.00
 1 10 2 0.51 0.00
 2 10 2 0.82 0.00
 3 10 2 0.67 0.00
 4 10 2 -0.81 0.00
 5 10 2 -1.10 0.00
 6 10 2 -1.13 0.00
 7 10 2 -0.08 0.00
 8 10 2 0.48 0.00
 9 10 2 0.05 0.00
 10 10 2 0.04 0.00
 11 10 2 0.34 0.00
 -1 11 2 0.42 0.00
 0 11 2 0.07 0.00
 1 11 2 -0.22 0.00
 2 11 2 0.35 0.00
 3 11 2 0.96 0.00
 4 11 2 0.12 0.00
 5 11 2 -0.39 0.00
 6 11 2 -1.20 0.00
 7 11 2 -0.44 0.00
 8 11 2 0.35 0.00
 9 11 2 0.21 0.00
 10 11 2 -0.06 0.00
 0 12 2 0.31 0.00
 1 12 2 -0.31 0.00
 2 12 2 -0.02 0.00
 3 12 2 0.36 0.00
 4 12 2 0.01 0.00
 5 12 2 -0.13 0.00
 6 12 2 -1.00 0.00
 7 12 2 -0.71 0.00
 8 12 2 0.08 0.00
 3 13 2 0.00 0.00
 4 13 2 -0.19 0.00
 5 13 2 -0.13 0.00
 6 13 2 -0.68 0.00
 -5 -13 3 0.24 0.00
 -4 -13 3 0.20 0.00
 -8 -12 3 0.07 0.00
 -7 -12 3 0.27 0.00
 -6 -12 3 0.22 0.00
 -5 -12 3 0.29 0.00
 -4 -12 3 0.23 0.00
 -3 -12 3 0.62 0.00
 -2 -12 3 0.25 0.00
 -1 -12 3 0.22 0.00
 0 -12 3 -0.35 0.00
 -10 -11 3 0.50 0.00
 -9 -11 3 0.19 0.00
 -7 -11 3 0.56 0.00
 -6 -11 3 0.45 0.00
 -5 -11 3 0.35 0.00
 -4 -11 3 0.02 0.00
 -3 -11 3 0.56 0.00
 -2 -11 3 0.28 0.00
 -1 -11 3 0.61 0.00
 0 -11 3 -0.14 0.00
 1 -11 3 -0.28 0.00
 2 -11 3 0.07 0.00
 -10 -10 3 0.53 0.00
 -9 -10 3 0.18 0.00
 -8 -10 3 -0.31 0.00
 -7 -10 3 0.20 0.00
 -6 -10 3 0.52 0.00
 -5 -10 3 0.58 0.00
 -4 -10 3 0.21 0.00
 -3 -10 3 0.77 0.00
 -2 -10 3 0.29 0.00
 -1 -10 3 0.69 0.00
 0 -10 3 0.19 0.00
 1 -10 3 -0.39 0.00
 2 -10 3 -0.24 0.00
 3 -10 3 0.10 0.00
 4 -10 3 0.75 0.00
 -11 -9 3 -0.24 0.00
 -10 -9 3 0.39 0.00
 -9 -9 3 0.29 0.00
 -8 -9 3 -0.43 0.00
 -7 -9 3 -0.54 0.00
 -6 -9 3 -0.08 0.00
 -5 -9 3 0.32 0.00
 -4 -9 3 0.36 0.00
 -3 -9 3 1.41 0.00
 -2 -9 3 1.05 0.00
 -1 -9 3 0.95 0.00
 0 -9 3 0.49 0.00
 1 -9 3 -0.29 0.00
 2 -9 3 -0.52 0.00
 3 -9 3 -0.18 0.00
 4 -9 3 0.24 0.00
 5 -9 3 0.59 0.00
 -12 -8 3 -0.05 0.00
 -11 -8 3 -0.28 0.00
 -10 -8 3 0.20 0.00
 -9 -8 3 0.34 0.00
 -8 -8 3 -0.14 0.00
 -7 -8 3 -0.80 0.00
 -6 -8 3 -0.76 0.00
 -5 -8 3 -0.34 0.00
 -4 -8 3 -0.04 0.00
 -3 -8 3 1.49 0.00
 -2 -8 3 2.07 0.00
 -1 -8 3 1.92 0.00
 0 -8 3 1.34 0.00
 1 -8 3 0.36 0.00
 2 -8 3 -0.57 0.00
 3 -8 3 -0.49 0.00
 4 -8 3 -0.39 0.00
 5 -8 3 0.00 0.00
 6 -8 3 0.40 0.00
 -12 -7 3 0.20 0.00
 -11 -7 3 0.07 0.00
 -10 -7 3 0.34 0.00
 -9 -7 3 0.46 0.00
 -8 -7 3 0.18 0.00
 -7 -7 3 -0.53 0.00
 -6 -7 3 -1.14 0.00
 -5 -7 3 -1.12 0.00
 -4 -7 3 -0.96 0.00
 -3 -7 3 0.40 0.00
 -2 -7 3 1.95 0.00
 -1 -7 3 2.93 0.00
 0 -7 3 2.91 0.00
 1 -7 3 2.00 0.00
 2 -7 3 0.29 0.00
 3 -7 3 -0.54 0.00
 4 -7 3 -0.91 0.00
 5 -7 3 -0.73 0.00
 6 -7 3 -0.15 0.00
 7 -7 3 0.40 0.00
 -12 -6 3 0.13 0.00
 -11 -6 3 0.32 0.00
 -10 -6 3 0.61 0.00
 -9 -6 3 0.88 0.00
 -8 -6 3 0.60 0.00
 -7 -6 3 0.14 0.00
 -6 -6 3 -0.89 0.00
 -5 -6 3 -1.74 0.00
 -4 -6 3 -2.44 0.00
 -3 -6 3 -2.01 0.00
 -2 -6 3 -0.35 0.00
 -1 -6 3 2.43 0.00
 0 -6 3 4.23 0.00
 1 -6 3 4.35 0.00
 2 -6 3 2.37 0.00
 3 -6 3 0.26 0.00
 4 -6 3 -0.92 0.00
 5 -6 3 -1.22 0.00
 6 -6 3 -0.96 0.00
 7 -6 3 0.05 0.00
 8 -6 3 -0.20 0.00
 -12 -5 3 -0.11 0.00
 -11 -5 3 0.20 0.00
 -10 -5 3 0.27 0.00
 -9 -5 3 0.91 0.00
 -8 -5 3 0.95 0.00
 -7 -5 3 0.96 0.00
 -6 -5 3 0.28 0.00
 -5 -5 3 -1.12 0.00
 -4 -5 3 -3.31 0.00
 -3 -5 3 -4.75 0.00
 -2 -5 3 -4.63 0.00
 -1 -5 3 -0.86 0.00
 0 -5 3 3.37 0.00
 1 -5 3 6.05 0.00
 2 -5 3 5.10 0.00
 3 -5 3 2.30 0.00
 4 -5 3 -0.08 0.00
 5 -5 3 -0.98 0.00
 6 -5 3 -1.50 0.00
 7 -5 3 -0.61 0.00
 8 -5 3 -0.30 0.00
 9 -5 3 0.22 0.00
 -12 -4 3 -0.21 0.00
 -11 -4 3 0.32 0.00
 -10 -4 3 -0.19 0.00
 -9 -4 3 0.18 0.00
 -8 -4 3 0.71 0.00
 -7 -4 3 1.39 0.00
 -6 -4 3 1.70 0.00
 -5 -4 3 0.90 0.00
 -4 -4 3 -2.15 0.00
 -3 -4 3 -5.59 0.00
 -2 -4 3 -8.61 0.00
 -1 -4 3 -6.31 0.00
 0 -4 3 -1.14 0.00
 1 -4 3 5.06 0.00
 2 -4 3 6.76 0.00
 3 -4 3 5.19 0.00
 4 -4 3 1.86 0.00
 5 -4 3 0.06 0.00
 6 -4 3 -1.35 0.00
 7 -4 3 -1.19 0.00
 8 -4 3 -0.55 0.00
 9 -4 3 0.24 0.00
 10 -4 3 0.62 0.00
 -12 -3 3 -0.65 0.00
 -11 -3 3 0.43 0.00
 -10 -3 3 0.00 0.00
 -9 -3 3 -0.36 0.00
 -8 -3 3 0.22 0.00
 -7 -3 3 1.31 0.00
 -6 -3 3 2.68 0.00
 -5 -3 3 3.17 0.00
 -4 -3 3 0.53 0.00
 -3 -3 3 -3.82 0.00
 -2 -3 3 -10.06 0.00
 -1 -3 3 -11.73 0.00
 0 -3 3 -9.00 0.00
 1 -3 3 -0.03 0.00
 2 -3 3 5.29 0.00
 3 -3 3 7.12 0.00
 4 -3 3 4.60 0.00
 5 -3 3 1.95 0.00
 6 -3 3 -0.48 0.00
 7 -3 3 -1.39 0.00
 8 -3 3 -0.96 0.00
 9 -3 3 0.07 0.00
 10 -3 3 0.59 0.00
 -12 -2 3 -1.17 0.00
 -11 -2 3 -0.06 0.00
 -10 -2 3 0.11 0.00
 -9 -2 3 -0.47 0.00
 -8 -2 3 -0.05 0.00
 -7 -2 3 0.89 0.00
 -6 -2 3 2.88 0.00
 -5 -2 3 4.79 0.00
 -4 -2 3 3.67 0.00
 -3 -2 3 -0.16 0.00
 -2 -2 3 -8.21 0.00
 -1 -2 3 -14.72 0.00
 0 -2 3 -18.15 0.00
 1 -2 3 -9.21 0.00
 2 -2 3 -0.23 0.00
 3 -2 3 5.89 0.00
 4 -2 3 6.55 0.00
 5 -2 3 4.39 0.00
 6 -2 3 1.27 0.00
 7 -2 3 -0.85 0.00
 8 -2 3 -1.37 0.00
 9 -2 3 -0.44 0.00
 10 -2 3 0.24 0.00
 11 -2 3 0.96 0.00
 -11 -1 3 -0.36 0.00
 -10 -1 3 -0.15 0.00
 -9 -1 3 -0.78 0.00
 -8 -1 3 -0.33 0.00
 -7 -1 3 0.13 0.00
 -6 -1 3 1.84 0.00
 -5 -1 3 4.70 0.00
 -4 -1 3 6.00 0.00
 -3 -1 3 4.43 0.00
 -2 -1 3 -2.76 0.00
 -1 -1 3 -12.27 0.00
 0 -1 3 -23.65 0.00
 1 -1 3 -19.76 0.00
 2 -1 3 -8.86 0.00
 3 -1 3 0.92 0.00
 4 -1 3 5.89 0.00
 5 -1 3 6.03 0.00
 6 -1 3 3.50 0.00
 7 -1 3 0.84 0.00
 8 -1 3 -0.96 0.00
 9 -1 3 -0.89 0.00
 10 -1 3 -0.47 0.00
 11 -1 3 0.56 0.00
 -11 0 3 -0.08 0.00
 -10 0 3 -0.01 0.00
 -9 0 3 -1.07 0.00
 -8 0 3 -0.71 0.00
 -7 0 3 -0.64 0.00
 -6 0 3 0.14 0.00
 -5 0 3 2.61 0.00
 -4 0 3 5.90 0.00
 -3 0 3 7.62 0.00
 -2 0 3 4.09 0.00
 -1 0 3 -3.91 0.00
 0 0 3 -19.91 0.00
 1 0 3 -25.18 0.00
 2 0 3 -17.03 0.00
 3 0 3 -6.22 0.00
 4 0 3 2.23 0.00
 5 0 3 5.48 0.00
 6 0 3 4.90 0.00
 7 0 3 2.85 0.00
 8 0 3 0.51 0.00
 9 0 3 -0.33 0.00
 10 0 3 -0.96 0.00
 11 0 3 -0.12 0.00
 12 0 3 0.05 0.00
 -11 1 3 0.11 0.00
 -10 1 3 0.44 0.00
 -9 1 3 -0.93 0.00
 -8 1 3 -0.92 0.00
 -7 1 3 -1.11 0.00
 -6 1 3 -1.16 0.00
 -5 1 3 -0.04 0.00
 -4 1 3 3.51 0.00
 -3 1 3 7.63 0.00
 -2 1 3 8.25 0.00
 -1 1 3 4.96 0.00
 0 1 3 -8.40 0.00
 1 1 3 -20.76 0.00
 2 1 3 -19.76 0.00
 3 1 3 -12.20 0.00
 4 1 3 -3.08 0.00
 5 1 3 2.54 0.00
 6 1 3 4.50 0.00
 7 1 3 3.90 0.00
 8 1 3 1.80 0.00
 9 1 3 0.95 0.00
 10 1 3 -0.52 0.00
 11 1 3 -0.50 0.00
 -11 2 3 0.25 0.00
 -10 2 3 1.01 0.00
 -9 2 3 -0.32 0.00
 -8 2 3 -0.75 0.00
 -7 2 3 -1.26 0.00
 -6 2 3 -1.79 0.00
 -5 2 3 -2.04 0.00
 -4 2 3 0.21 0.00
 -3 2 3 4.94 0.00
 -2 2 3 8.47 0.00
 -1 2 3 9.23 0.00
 0 2 3 2.77 0.00
 1 2 3 -9.80 0.00
 2 2 3 -15.45 0.00
 3 2 3 -13.99 0.00
 4 2 3 -7.59 0.00
 5 2 3 -1.67 0.00
 6 2 3 2.25 0.00
 7 2 3 3.67 0.00
 8 2 3 2.23 0.00
 9 2 3 1.72 0.00
 10 2 3 0.32 0.00
 11 2 3 -0.14 0.00
 12 2 3 -0.63 0.00
 -10 3 3 1.67 0.00
 -9 3 3 0.89 0.00
 -8 3 3 0.10 0.00
 -7 3 3 -0.81 0.00
 -6 3 3 -1.66 0.00
 -5 3 3 -2.79 0.00
 -4 3 3 -2.67 0.00
 -3 3 3 0.64 0.00
 -2 3 3 5.70 0.00
 -1 3 3 8.98 0.00
 0 3 3 8.48 0.00
 1 3 3 0.77 0.00
 2 3 3 -7.20 0.00
 3 3 3 -11.08 0.00
 4 3 3 -9.17 0.00
 5 3 3 -5.01 0.00
 6 3 3 -0.97 0.00
 7 3 3 2.17 0.00
 8 3 3 2.05 0.00
 9 3 3 1.96 0.00
 10 3 3 0.76 0.00
 11 3 3 0.35 0.00
 12 3 3 -0.32 0.00
 -10 4 3 1.61 0.00
 -9 4 3 1.87 0.00
 -8 4 3 1.28 0.00
 -7 4 3 0.22 0.00
 -6 4 3 -0.79 0.00
 -5 4 3 -2.04 0.00
 -4 4 3 -3.44 0.00
 -3 4 3 -3.07 0.00
 -2 4 3 1.09 0.00
 -1 4 3 5.78 0.00
 0 4 3 8.79 0.00
 1 4 3 6.91 0.00
 2 4 3 0.83 0.00
 3 4 3 -5.13 0.00
 4 4 3 -7.24 0.00
 5 4 3 -5.63 0.00
 6 4 3 -3.20 0.00
 7 4 3 -0.02 0.00
 8 4 3 0.96 0.00
 9 4 3 1.81 0.00
 10 4 3 1.05 0.00
 11 4 3 0.57 0.00
 12 4 3 -0.06 0.00
 -9 5 3 1.55 0.00
 -8 5 3 1.49 0.00
 -7 5 3 0.90 0.00
 -6 5 3 0.10 0.00
 -5 5 3 -0.92 0.00
 -4 5 3 -2.22 0.00
 -3 5 3 -3.75 0.00
 -2 5 3 -2.48 0.00
 -1 5 3 1.44 0.00
 0 5 3 5.53 0.00
 1 5 3 7.66 0.00
 2 5 3 5.42 0.00
 3 5 3 0.81 0.00
 4 5 3 -3.19 0.00
 5 5 3 -3.79 0.00
 6 5 3 -3.29 0.00
 7 5 3 -1.37 0.00
 8 5 3 -0.65 0.00
 9 5 3 0.74 0.00
 10 5 3 0.97 0.00
 11 5 3 0.79 0.00
 12 5 3 0.10 0.00
 -8 6 3 0.53 0.00
 -7 6 3 0.49 0.00
 -6 6 3 0.51 0.00
 -5 6 3 -0.22 0.00
 -4 6 3 -1.04 0.00
 -3 6 3 -2.41 0.00
 -2 6 3 -3.07 0.00
 -1 6 3 -1.43 0.00
 0 6 3 1.64 0.00
 1 6 3 4.88 0.00
 2 6 3 5.62 0.00
 3 6 3 3.85 0.00
 4 6 3 0.45 0.00
 5 6 3 -1.33 0.00
 6 6 3 -2.20 0.00
 7 6 3 -1.46 0.00
 8 6 3 -1.51 0.00
 9 6 3 -0.62 0.00
 10 6 3 0.09 0.00
 11 6 3 0.72 0.00
 12 6 3 0.38 0.00
 -7 7 3 -0.43 0.00
 -6 7 3 0.40 0.00
 -5 7 3 0.48 0.00
 -4 7 3 -0.07 0.00
 -3 7 3 -1.01 0.00
 -2 7 3 -1.94 0.00
 -1 7 3 -2.15 0.00
 0 7 3 -0.71 0.00
 1 7 3 1.75 0.00
 2 7 3 3.60 0.00
 3 7 3 3.82 0.00
 4 7 3 2.18 0.00
 5 7 3 0.40 0.00
 6 7 3 -1.06 0.00
 7 7 3 -1.15 0.00
 8 7 3 -1.47 0.00
 9 7 3 -1.15 0.00
 10 7 3 -0.85 0.00
 11 7 3 0.09 0.00
 12 7 3 0.44 0.00
 -6 8 3 -0.05 0.00
 -5 8 3 0.82 0.00
 -4 8 3 1.00 0.00
 -3 8 3 0.28 0.00
 -2 8 3 -0.42 0.00
 -1 8 3 -1.57 0.00
 0 8 3 -1.49 0.00
 1 8 3 -0.37 0.00
 2 8 3 1.42 0.00
 3 8 3 2.41 0.00
 4 8 3 2.38 0.00
 5 8 3 1.23 0.00
 6 8 3 -0.03 0.00
 7 8 3 -0.68 0.00
 8 8 3 -1.07 0.00
 9 8 3 -0.87 0.00
 10 8 3 -1.06 0.00
 11 8 3 -0.60 0.00
 12 8 3 0.05 0.00
 -5 9 3 0.37 0.00
 -4 9 3 1.12 0.00
 -3 9 3 0.83 0.00
 -2 9 3 0.55 0.00
 -1 9 3 -0.45 0.00
 0 9 3 -1.02 0.00
 1 9 3 -1.15 0.00
 2 9 3 -0.34 0.00
 3 9 3 0.56 0.00
 4 9 3 1.61 0.00
 5 9 3 1.29 0.00
 6 9 3 0.70 0.00
 7 9 3 -0.11 0.00
 8 9 3 -0.54 0.00
 9 9 3 -0.30 0.00
 10 9 3 -0.58 0.00
 11 9 3 -0.80 0.00
 -4 10 3 0.45 0.00
 -3 10 3 0.29 0.00
 -2 10 3 0.09 0.00
 -1 10 3 -0.18 0.00
 0 10 3 -0.23 0.00
 1 10 3 -0.52 0.00
 2 10 3 -0.90 0.00
 3 10 3 -0.87 0.00
 4 10 3 0.36 0.00
 5 10 3 0.79 0.00
 6 10 3 0.90 0.00
 7 10 3 0.16 0.00
 8 10 3 -0.33 0.00
 9 10 3 -0.01 0.00
 10 10 3 0.00 0.00
 11 10 3 -0.46 0.00
 -2 11 3 -0.60 0.00
 -1 11 3 -0.82 0.00
 0 11 3 -0.36 0.00
 1 11 3 0.25 0.00
 2 11 3 -0.34 0.00
 3 11 3 -0.97 0.00
 4 11 3 -0.34 0.00
 5 11 3 0.31 0.00
 6 11 3 0.93 0.00
 7 11 3 0.38 0.00
 8 11 3 -0.39 0.00
 9 11 3 -0.21 0.00
 10 11 3 0.08 0.00
 0 12 3 -0.74 0.00
 1 12 3 0.26 0.00
 2 12 3 0.12 0.00
 3 12 3 -0.33 0.00
 4 12 3 -0.22 0.00
 5 12 3 0.20 0.00
 6 12 3 0.95 0.00
 7 12 3 0.80 0.00
 8 12 3 -0.17 0.00
 3 13 3 0.11 0.00
 4 13 3 0.09 0.00
 5 13 3 0.14 0.00
 6 13 3 0.67 0.00
 -8 -12 4 0.04 0.00
 -7 -12 4 -0.26 0.00
 -6 -12 4 -0.02 0.00
 -5 -12 4 -0.27 0.00
 -4 -12 4 -0.17 0.00
 -3 -12 4 -0.78 0.00
 -2 -12 4 -0.31 0.00
 -1 -12 4 -0.20 0.00
 0 -12 4 0.38 0.00
 -9 -11 4 -0.15 0.00
 -8 -11 4 0.11 0.00
 -7 -11 4 -0.50 0.00
 -6 -11 4 -0.45 0.00
 -5 -11 4 -0.37 0.00
 -4 -11 4 0.22 0.00
 -3 -11 4 -0.44 0.00
 -2 -11 4 -0.35 0.00
 -1 -11 4 -0.62 0.00
 0 -11 4 0.09 0.00
 1 -11 4 0.47 0.00
 2 -11 4 0.15 0.00
 -10 -10 4 -0.45 0.00
 -9 -10 4 -0.22 0.00
 -8 -10 4 0.37 0.00
 -7 -10 4 -0.03 0.00
 -6 -10 4 -0.57 0.00
 -5 -10 4 -0.71 0.00
 -4 -10 4 -0.02 0.00
 -3 -10 4 -0.39 0.00
 -2 -10 4 -0.15 0.00
 -1 -10 4 -0.54 0.00
 0 -10 4 -0.30 0.00
 1 -10 4 0.36 0.00
 2 -10 4 0.33 0.00
 3 -10 4 0.26 0.00
 4 -10 4 -0.45 0.00
 -11 -9 4 0.51 0.00
 -10 -9 4 -0.19 0.00
 -8 -9 4 0.27 0.00
 -7 -9 4 0.64 0.00
 -6 -9 4 0.04 0.00
 -5 -9 4 -0.41 0.00
 -4 -9 4 -0.20 0.00
 -3 -9 4 -0.91 0.00
 -2 -9 4 -0.84 0.00
 -1 -9 4 -0.70 0.00
 0 -9 4 -0.49 0.00
 1 -9 4 0.17 0.00
 2 -9 4 0.39 0.00
 3 -9 4 0.19 0.00
 4 -9 4 -0.13 0.00
 5 -9 4 -0.39 0.00
 -11 -8 4 0.42 0.00
 -10 -8 4 0.07 0.00
 -9 -8 4 -0.30 0.00
 -8 -8 4 -0.12 0.00
 -7 -8 4 0.73 0.00
 -6 -8 4 0.68 0.00
 -5 -8 4 0.23 0.00
 -4 -8 4 0.14 0.00
 -3 -8 4 -0.80 0.00
 -2 -8 4 -1.55 0.00
 -1 -8 4 -1.58 0.00
 0 -8 4 -1.34 0.00
 1 -8 4 -0.53 0.00
 2 -8 4 0.39 0.00
 3 -8 4 0.33 0.00
 4 -8 4 0.16 0.00
 5 -8 4 -0.02 0.00
 6 -8 4 -0.27 0.00
 -12 -7 4 -0.08 0.00
 -11 -7 4 0.01 0.00
 -10 -7 4 -0.09 0.00
 -9 -7 4 -0.30 0.00
 -8 -7 4 -0.38 0.00
 -7 -7 4 0.32 0.00
 -6 -7 4 0.97 0.00
 -5 -7 4 0.94 0.00
 -4 -7 4 0.70 0.00
 -3 -7 4 0.00 0.00
 -2 -7 4 -1.07 0.00
 -1 -7 4 -1.92 0.00
 0 -7 4 -2.48 0.00
 1 -7 4 -2.23 0.00
 2 -7 4 -0.72 0.00
 3 -7 4 0.28 0.00
 4 -7 4 0.60 0.00
 5 -7 4 0.56 0.00
 6 -7 4 0.11 0.00
 7 -7 4 -0.36 0.00
 -12 -6 4 0.09 0.00
 -11 -6 4 -0.17 0.00
 -10 -6 4 -0.38 0.00
 -9 -6 4 -0.60 0.00
 -8 -6 4 -0.60 0.00
 -7 -6 4 -0.32 0.00
 -6 -6 4 0.59 0.00
 -5 -6 4 1.44 0.00
 -4 -6 4 1.79 0.00
 -3 -6 4 1.62 0.00
 -2 -6 4 0.84 0.00
 -1 -6 4 -0.91 0.00
 0 -6 4 -2.78 0.00
 1 -6 4 -3.86 0.00
 2 -6 4 -2.85 0.00
 3 -6 4 -0.89 0.00
 4 -6 4 0.40 0.00
 5 -6 4 0.97 0.00
 6 -6 4 0.79 0.00
 7 -6 4 -0.04 0.00
 8 -6 4 0.12 0.00
 -12 -5 4 0.24 0.00
 -11 -5 4 -0.05 0.00
 -10 -5 4 -0.14 0.00
 -9 -5 4 -0.61 0.00
 -8 -5 4 -0.72 0.00
 -7 -5 4 -0.84 0.00
 -6 -5 4 -0.53 0.00
 -5 -5 4 0.63 0.00
 -4 -5 4 2.27 0.00
 -3 -5 4 3.62 0.00
 -2 -5 4 4.24 0.00
 -1 -5 4 2.09 0.00
 0 -5 4 -1.41 0.00
 1 -5 4 -4.52 0.00
 2 -5 4 -4.87 0.00
 3 -5 4 -2.89 0.00
 4 -5 4 -0.79 0.00
 5 -5 4 0.42 0.00
 6 -5 4 1.09 0.00
 7 -5 4 0.56 0.00
 8 -5 4 0.17 0.00
 9 -5 4 -0.05 0.00
 -12 -4 4 0.25 0.00
 -11 -4 4 -0.17 0.00
 -10 -4 4 0.12 0.00
 -9 -4 4 -0.06 0.00
 -8 -4 4 -0.53 0.00
 -7 -4 4 -0.96 0.00
 -6 -4 4 -1.57 0.00
 -5 -4 4 -1.26 0.00
 -4 -4 4 0.79 0.00
 -3 -4 4 3.77 0.00
 -2 -4 4 7.09 0.00
 -1 -4 4 6.72 0.00
 0 -4 4 2.96 0.00
 1 -4 4 -2.82 0.00
 2 -4 4 -5.70 0.00
 3 -4 4 -5.13 0.00
 4 -4 4 -2.59 0.00
 5 -4 4 -0.85 0.00
 6 -4 4 0.59 0.00
 7 -4 4 0.98 0.00
 8 -4 4 0.38 0.00
 9 -4 4 -0.12 0.00
 10 -4 4 -0.35 0.00
 -12 -3 4 0.59 0.00
 -11 -3 4 -0.20 0.00
 -10 -3 4 -0.12 0.00
 -9 -3 4 0.32 0.00
 -8 -3 4 -0.25 0.00
 -7 -3 4 -0.87 0.00
 -6 -3 4 -2.18 0.00
 -5 -3 4 -3.01 0.00
 -4 -3 4 -1.65 0.00
 -3 -3 4 1.73 0.00
 -2 -3 4 7.09 0.00
 -1 -3 4 10.18 0.00
 0 -3 4 9.57 0.00
 1 -3 4 2.79 0.00
 2 -3 4 -3.30 0.00
 3 -3 4 -6.15 0.00
 4 -3 4 -4.82 0.00
 5 -3 4 -2.57 0.00
 6 -3 4 -0.42 0.00
 7 -3 4 1.03 0.00
 8 -3 4 0.82 0.00
 9 -3 4 -0.03 0.00
 10 -3 4 -0.46 0.00
 -12 -2 4 1.00 0.00
 -11 -2 4 0.27 0.00
 -10 -2 4 -0.20 0.00
 -9 -2 4 0.45 0.00
 -8 -2 4 -0.09 0.00
 -7 -2 4 -0.59 0.00
 -6 -2 4 -2.19 0.00
 -5 -2 4 -4.04 0.00
 -4 -2 4 -4.07 0.00
 -3 -2 4 -1.24 0.00
 -2 -2 4 4.71 0.00
 -1 -2 4 10.63 0.00
 0 -2 4 15.25 0.00
 1 -2 4 10.86 0.00
 2 -2 4 2.97 0.00
 3 -2 4 -3.60 0.00
 4 -2 4 -5.94 0.00
 5 -2 4 -4.62 0.00
 6 -2 4 -2.05 0.00
 7 -2 4 0.32 0.00
 8 -2 4 1.23 0.00
 9 -2 4 0.46 0.00
 10 -2 4 -0.34 0.00
 11 -2 4 -0.74 0.00
 -11 -1 4 0.51 0.00
 -10 -1 4 -0.03 0.00
 -9 -1 4 0.82 0.00
 -8 -1 4 0.23 0.00
 -7 -1 4 -0.02 0.00
 -6 -1 4 -1.22 0.00
 -5 -1 4 -3.47 0.00
 -4 -1 4 -5.56 0.00
 -3 -1 4 -4.75 0.00
 -2 -1 4 0.30 0.00
 -1 -1 4 7.57 0.00
 0 -1 4 17.19 0.00
 1 -1 4 17.99 0.00
 2 -1 4 10.49 0.00
 3 -1 4 2.24 0.00
 4 -1 4 -4.05 0.00
 5 -1 4 -5.51 0.00
 6 -1 4 -3.94 0.00
 7 -1 4 -1.46 0.00
 8 -1 4 0.64 0.00
 9 -1 4 0.78 0.00
 10 -1 4 0.20 0.00
 11 -1 4 -0.60 0.00
 -11 0 4 0.25 0.00
 -10 0 4 -0.25 0.00
 -9 0 4 1.08 0.00
 -8 0 4 0.72 0.00
 -7 0 4 0.62 0.00
 -6 0 4 0.11 0.00
 -5 0 4 -1.33 0.00
 -4 0 4 -4.58 0.00
 -3 0 4 -6.92 0.00
 -2 0 4 -5.15 0.00
 -1 0 4 0.70 0.00
 0 0 4 12.86 0.00
 1 0 4 20.56 0.00
 2 0 4 16.19 0.00
 3 0 4 8.55 0.00
 4 0 4 0.31 0.00
 5 0 4 -3.98 0.00
 6 0 4 -4.62 0.00
 7 0 4 -3.27 0.00
 8 0 4 -0.92 0.00
 9 0 4 0.02 0.00
 10 0 4 0.58 0.00
 11 0 4 -0.06 0.00
 12 0 4 -0.42 0.00
 -11 1 4 0.13 0.00
 -10 1 4 -0.69 0.00
 -9 1 4 0.80 0.00
 -8 1 4 0.90 0.00
 -7 1 4 1.14 0.00
 -6 1 4 1.04 0.00
 -5 1 4 0.73 0.00
 -4 1 4 -1.82 0.00
 -3 1 4 -5.84 0.00
 -2 1 4 -7.94 0.00
 -1 1 4 -6.39 0.00
 0 1 4 3.02 0.00
 1 1 4 15.57 0.00
 3 1 4 12.97 0.00
 4 1 4 5.22 0.00
 5 1 4 -0.55 0.00
 6 1 4 -3.42 0.00
 7 1 4 -3.86 0.00
 8 1 4 -2.04 0.00
 9 1 4 -1.25 0.00
 10 1 4 0.12 0.00
 11 1 4 0.33 0.00
 12 1 4 0.10 0.00
 -11 2 4 0.09 0.00
 -10 2 4 -1.02 0.00
 -9 2 4 0.11 0.00
 -8 2 4 0.46 0.00
 -7 2 4 1.20 0.00
 -6 2 4 1.57 0.00
 -5 2 4 2.02 0.00
 -4 2 4 0.89 0.00
 -3 2 4 -2.72 0.00
 -2 2 4 -6.72 0.00
 -1 2 4 -8.88 0.00
 0 2 4 -5.81 0.00
 1 2 4 5.21 0.00
 2 2 4 12.42 0.00
 3 2 4 13.48 0.00
 4 2 4 8.84 0.00
 5 2 4 3.41 0.00
 6 2 4 -0.73 0.00
 7 2 4 -3.17 0.00
 8 2 4 -2.28 0.00
 9 2 4 -1.88 0.00
 10 2 4 -0.59 0.00
 11 2 4 0.10 0.00
 12 2 4 0.43 0.00
 -10 3 4 -1.30 0.00
 -9 3 4 -0.82 0.00
 -8 3 4 -0.52 0.00
 -7 3 4 0.46 0.00
 -6 3 4 1.34 0.00
 -5 3 4 2.41 0.00
 -4 3 4 2.81 0.00
 -3 3 4 0.85 0.00
 -2 3 4 -3.34 0.00
 -1 3 4 -7.14 0.00
 0 3 4 -8.85 0.00
 1 3 4 -3.84 0.00
 2 3 4 3.98 0.00
 3 3 4 9.31 0.00
 4 3 4 9.21 0.00
 5 3 4 5.90 0.00
 6 3 4 2.28 0.00
 7 3 4 -1.38 0.00
 8 3 4 -1.86 0.00
 9 3 4 -2.00 0.00
 10 3 4 -0.96 0.00
 11 3 4 -0.29 0.00
 12 3 4 0.30 0.00
 -10 4 4 -1.17 0.00
 -9 4 4 -1.48 0.00
 -8 4 4 -1.43 0.00
 -7 4 4 -0.63 0.00
 -6 4 4 0.36 0.00
 -5 4 4 1.63 0.00
 -4 4 4 3.00 0.00
 -3 4 4 3.43 0.00
 -2 4 4 0.69 0.00
 -1 4 4 -3.59 0.00
 0 4 4 -7.27 0.00
 1 4 4 -7.69 0.00
 2 4 4 -3.05 0.00
 3 4 4 2.84 0.00
 4 4 4 6.14 0.00
 5 4 4 5.47 0.00
 6 4 4 3.76 0.00
 7 4 4 0.69 0.00
 8 4 4 -0.55 0.00
 9 4 4 -1.53 0.00
 10 4 4 -1.07 0.00
 11 4 4 -0.56 0.00
 12 4 4 0.07 0.00
 -9 5 4 -1.25 0.00
 -8 5 4 -1.42 0.00
 -7 5 4 -1.06 0.00
 -6 5 4 -0.47 0.00
 -5 5 4 0.58 0.00
 -4 5 4 1.74 0.00
 -3 5 4 3.46 0.00
 -2 5 4 3.33 0.00
 -1 5 4 0.22 0.00
 0 5 4 -3.62 0.00
 1 5 4 -6.85 0.00
 2 5 4 -6.02 0.00
 3 5 4 -2.35 0.00
 4 5 4 1.85 0.00
 5 5 4 3.09 0.00
 6 5 4 3.17 0.00
 7 5 4 1.63 0.00
 8 5 4 0.98 0.00
 9 5 4 -0.18 0.00
 10 5 4 -0.53 0.00
 11 5 4 -0.61 0.00
 12 5 4 -0.14 0.00
 -8 6 4 -0.56 0.00
 -7 6 4 -0.44 0.00
 -6 6 4 -0.64 0.00
 -5 6 4 -0.07 0.00
 -4 6 4 0.60 0.00
 -3 6 4 1.98 0.00
 -2 6 4 3.20 0.00
 -1 6 4 2.39 0.00
 0 6 4 -0.14 0.00
 1 6 4 -3.61 0.00
 2 6 4 -5.21 0.00
 3 6 4 -4.36 0.00
 4 6 4 -1.40 0.00
 5 6 4 0.62 0.00
 6 6 4 1.82 0.00
 7 6 4 1.45 0.00
 8 6 4 1.57 0.00
 9 6 4 1.07 0.00
 10 6 4 0.58 0.00
 11 6 4 -0.17 0.00
 12 6 4 -0.24 0.00
 -7 7 4 0.51 0.00
 -6 7 4 -0.19 0.00
 -5 7 4 -0.56 0.00
 -4 7 4 -0.37 0.00
 -3 7 4 0.59 0.00
 -2 7 4 1.67 0.00
 -1 7 4 2.43 0.00
 0 7 4 1.57 0.00
 1 7 4 -0.63 0.00
 2 7 4 -2.81 0.00
 3 7 4 -3.62 0.00
 4 7 4 -2.66 0.00
 5 7 4 -1.04 0.00
 6 7 4 0.54 0.00
 7 7 4 0.95 0.00
 8 7 4 1.34 0.00
 9 7 4 1.32 0.00
 10 7 4 1.28 0.00
 11 7 4 0.53 0.00
 12 7 4 -0.07 0.00
 -6 8 4 0.39 0.00
 -5 8 4 -0.50 0.00
 -4 8 4 -1.20 0.00
 -3 8 4 -0.60 0.00
 -2 8 4 0.09 0.00
 -1 8 4 1.41 0.00
 0 8 4 1.76 0.00
 1 8 4 0.99 0.00
 2 8 4 -0.73 0.00
 3 8 4 -1.85 0.00
 4 8 4 -2.23 0.00
 5 8 4 -1.55 0.00
 6 8 4 -0.46 0.00
 7 8 4 0.30 0.00
 8 8 4 0.76 0.00
 9 8 4 0.84 0.00
 10 8 4 1.14 0.00
 11 8 4 0.97 0.00
 12 8 4 0.29 0.00
 -5 9 4 0.00 0.00
 -4 9 4 -1.02 0.00
 -3 9 4 -0.92 0.00
 -2 9 4 -0.65 0.00
 -1 9 4 0.29 0.00
 0 9 4 1.03 0.00
 1 9 4 1.32 0.00
 2 9 4 0.65 0.00
 3 9 4 -0.19 0.00
 4 9 4 -1.07 0.00
 5 9 4 -1.09 0.00
 6 9 4 -0.72 0.00
 7 9 4 -0.15 0.00
 8 9 4 0.19 0.00
 9 9 4 0.15 0.00
 10 9 4 0.46 0.00
 11 9 4 0.91 0.00
 -4 10 4 -0.41 0.00
 -3 10 4 -0.39 0.00
 -2 10 4 -0.03 0.00
 -1 10 4 0.29 0.00
 0 10 4 0.35 0.00
 1 10 4 0.51 0.00
 2 10 4 0.97 0.00
 3 10 4 0.89 0.00
 4 10 4 0.05 0.00
 5 10 4 -0.47 0.00
 6 10 4 -0.50 0.00
 7 10 4 -0.08 0.00
 8 10 4 0.20 0.00
 9 10 4 -0.13 0.00
 10 10 4 -0.17 0.00
 11 10 4 0.45 0.00
 -2 11 4 0.41 0.00
 -1 11 4 0.99 0.00
 0 11 4 0.71 0.00
 1 11 4 -0.19 0.00
 2 11 4 0.30 0.00
 3 11 4 0.84 0.00
 4 11 4 0.57 0.00
 5 11 4 -0.19 0.00
 6 11 4 -0.60 0.00
 7 11 4 -0.24 0.00
 8 11 4 0.47 0.00
 9 11 4 0.16 0.00
 10 11 4 -0.20 0.00
 0 12 4 1.05 0.00
 1 12 4 -0.01 0.00
 2 12 4 -0.14 0.00
 3 12 4 0.16 0.00
 4 12 4 0.36 0.00
 5 12 4 -0.13 0.00
 6 12 4 -0.80 0.00
 7 12 4 -0.87 0.00
 8 12 4 0.20 0.00
 4 13 4 -0.07 0.00
 5 13 4 -0.09 0.00
 -8 -12 5 -0.21 0.00
 -7 -12 5 0.12 0.00
 -6 -12 5 -0.07 0.00
 -5 -12 5 0.24 0.00
 -4 -12 5 0.01 0.00
 -3 -12 5 0.70 0.00
 -2 -12 5 0.43 0.00
 -1 -12 5 0.17 0.00
 0 -12 5 -0.42 0.00
 -9 -11 5 0.19 0.00
 -7 -11 5 0.23 0.00
 -6 -11 5 0.42 0.00
 -5 -11 5 0.55 0.00
 -4 -11 5 -0.26 0.00
 -3 -11 5 0.06 0.00
 -2 -11 5 0.24 0.00
 -1 -11 5 0.56 0.00
 0 -11 5 0.02 0.00
 1 -11 5 -0.61 0.00
 2 -11 5 -0.37 0.00
 -10 -10 5 0.25 0.00
 -9 -10 5 0.25 0.00
 -8 -10 5 -0.28 0.00
 -7 -10 5 -0.23 0.00
 -6 -10 5 0.45 0.00
 -5 -10 5 0.87 0.00
 -4 -10 5 0.18 0.00
 -3 -10 5 0.04 0.00
 -2 -10 5 -0.11 0.00
 -1 -10 5 0.26 0.00
 0 -10 5 0.38 0.00
 1 -10 5 -0.25 0.00
 2 -10 5 -0.34 0.00
 3 -10 5 -0.51 0.00
 4 -10 5 0.11 0.00
 -11 -9 5 -0.52 0.00
 -10 -9 5 0.01 0.00
 -9 -9 5 0.33 0.00
 -8 -9 5 -0.04 0.00
 -7 -9 5 -0.70 0.00
 -6 -9 5 -0.15 0.00
 -5 -9 5 0.44 0.00
 -4 -9 5 0.29 0.00
 -3 -9 5 0.48 0.00
 -2 -9 5 0.54 0.00
 -1 -9 5 0.40 0.00
 0 -9 5 0.50 0.00
 1 -9 5 0.03 0.00
 2 -9 5 -0.21 0.00
 3 -9 5 -0.13 0.00
 4 -9 5 0.11 0.00
 5 -9 5 0.28 0.00
 -11 -8 5 -0.39 0.00
 -10 -8 5 -0.21 0.00
 -9 -8 5 0.21 0.00
 -8 -8 5 0.37 0.00
 -7 -8 5 -0.57 0.00
 -6 -8 5 -0.66 0.00
 -5 -8 5 -0.19 0.00
 -4 -8 5 -0.01 0.00
 -3 -8 5 0.35 0.00
 -2 -8 5 0.97 0.00
 -1 -8 5 1.01 0.00
 0 -8 5 1.18 0.00
 1 -8 5 0.83 0.00
 2 -8 5 -0.05 0.00
 3 -8 5 -0.17 0.00
 4 -8 5 0.03 0.00
 5 -8 5 0.14 0.00
 6 -8 5 0.27 0.00
 -12 -7 5 -0.17 0.00
 -11 -7 5 -0.12 0.00
 -10 -7 5 -0.09 0.00
 -9 -7 5 0.09 0.00
 -8 -7 5 0.48 0.00
 -7 -7 5 -0.07 0.00
 -6 -7 5 -0.79 0.00
 -5 -7 5 -0.86 0.00
 -4 -7 5 -0.39 0.00
 -3 -7 5 0.04 0.00
 -2 -7 5 0.63 0.00
 -1 -7 5 0.92 0.00
 0 -7 5 1.59 0.00
 1 -7 5 2.12 0.00
 2 -7 5 1.20 0.00
 3 -7 5 0.07 0.00
 4 -7 5 -0.35 0.00
 5 -7 5 -0.45 0.00
 6 -7 5 0.02 0.00
 7 -7 5 0.38 0.00
 -12 -6 5 -0.31 0.00
 -11 -6 5 -0.03 0.00
 -10 -6 5 0.20 0.00
 -9 -6 5 0.33 0.00
 -8 -6 5 0.46 0.00
 -7 -6 5 0.39 0.00
 -6 -6 5 -0.31 0.00
 -5 -6 5 -1.23 0.00
 -4 -6 5 -1.31 0.00
 -3 -6 5 -1.01 0.00
 -2 -6 5 -0.53 0.00
 -1 -6 5 0.14 0.00
 0 -6 5 1.35 0.00
 1 -6 5 2.79 0.00
 2 -6 5 2.87 0.00
 3 -6 5 1.38 0.00
 4 -6 5 0.12 0.00
 5 -6 5 -0.80 0.00
 6 -6 5 -0.62 0.00
 7 -6 5 0.10 0.00
 8 -6 5 0.06 0.00
 -12 -5 5 -0.30 0.00
 -11 -5 5 -0.14 0.00
 -10 -5 5 0.09 0.00
 -9 -5 5 0.46 0.00
 -8 -5 5 0.56 0.00
 -7 -5 5 0.60 0.00
 -6 -5 5 0.57 0.00
 -5 -5 5 -0.39 0.00
 -4 -5 5 -1.49 0.00
 -3 -5 5 -2.53 0.00
 -2 -5 5 -3.19 0.00
 -1 -5 5 -2.32 0.00
 0 -5 5 0.13 0.00
 1 -5 5 2.85 0.00
 2 -5 5 4.09 0.00
 3 -5 5 3.01 0.00
 4 -5 5 1.43 0.00
 5 -5 5 0.04 0.00
 6 -5 5 -0.69 0.00
 7 -5 5 -0.44 0.00
 8 -5 5 0.06 0.00
 9 -5 5 0.01 0.00
 -12 -4 5 -0.19 0.00
 -11 -4 5 -0.03 0.00
 -10 -4 5 -0.11 0.00
 -9 -4 5 0.07 0.00
 -8 -4 5 0.58 0.00
 -7 -4 5 0.67 0.00
 -6 -4 5 1.27 0.00
 -5 -4 5 1.16 0.00
 -4 -4 5 0.07 0.00
 -3 -4 5 -2.23 0.00
 -2 -4 5 -5.11 0.00
 -1 -4 5 -6.16 0.00
 0 -4 5 -3.79 0.00
 1 -4 5 0.85 0.00
 2 -4 5 4.32 0.00
 3 -4 5 4.59 0.00
 4 -4 5 2.93 0.00
 5 -4 5 1.39 0.00
 6 -4 5 0.06 0.00
 7 -4 5 -0.72 0.00
 8 -4 5 -0.17 0.00
 9 -4 5 0.11 0.00
 10 -4 5 0.18 0.00
 -12 -3 5 -0.46 0.00
 -11 -3 5 -0.02 0.00
 -10 -3 5 0.09 0.00
 -9 -3 5 -0.31 0.00
 -8 -3 5 0.43 0.00
 -7 -3 5 0.73 0.00
 -6 -3 5 1.73 0.00
 -5 -3 5 2.46 0.00
 -4 -3 5 2.14 0.00
 -3 -3 5 -0.30 0.00
 -2 -3 5 -4.32 0.00
 -1 -3 5 -8.05 0.00
 0 -3 5 -8.82 0.00
 1 -3 5 -4.57 0.00
 2 -3 5 1.32 0.00
 3 -3 5 4.77 0.00
 4 -3 5 4.58 0.00
 5 -3 5 2.90 0.00
 6 -3 5 1.12 0.00
 7 -3 5 -0.59 0.00
 8 -3 5 -0.70 0.00
 9 -3 5 -0.01 0.00
 10 -3 5 0.39 0.00
 -12 -2 5 -0.81 0.00
 -11 -2 5 -0.46 0.00
 -10 -2 5 0.16 0.00
 -9 -2 5 -0.55 0.00
 -8 -2 5 0.19 0.00
 -7 -2 5 0.57 0.00
 -6 -2 5 1.74 0.00
 -5 -2 5 3.14 0.00
 -4 -2 5 3.97 0.00
 -3 -2 5 2.02 0.00
 -2 -2 5 -2.14 0.00
 -1 -2 5 -7.25 0.00
 0 -2 5 -11.71 0.00
 1 -2 5 -10.73 0.00
 2 -2 5 -4.75 0.00
 3 -2 5 1.34 0.00
 4 -2 5 4.78 0.00
 5 -2 5 4.45 0.00
 6 -2 5 2.59 0.00
 7 -2 5 0.31 0.00
 8 -2 5 -1.02 0.00
 9 -2 5 -0.51 0.00
 10 -2 5 0.38 0.00
 11 -2 5 0.57 0.00
 -11 -1 5 -0.64 0.00
 -10 -1 5 0.10 0.00
 -9 -1 5 -0.93 0.00
 -8 -1 5 -0.32 0.00
 -7 -1 5 0.02 0.00
 -6 -1 5 0.91 0.00
 -5 -1 5 2.39 0.00
 -4 -1 5 4.68 0.00
 -3 -1 5 4.69 0.00
 -2 -1 5 1.37 0.00
 -1 -1 5 -4.35 0.00
 0 -1 5 -11.77 0.00
 1 -1 5 -15.02 0.00
 2 -1 5 -10.59 0.00
 3 -1 5 -4.38 0.00
 4 -1 5 2.01 0.00
 5 -1 5 4.53 0.00
 6 -1 5 3.94 0.00
 7 -1 5 2.05 0.00
 8 -1 5 -0.23 0.00
 9 -1 5 -0.63 0.00
 10 -1 5 -0.03 0.00
 11 -1 5 0.65 0.00
 -11 0 5 -0.34 0.00
 -10 0 5 0.48 0.00
 -9 0 5 -0.98 0.00
 -8 0 5 -0.82 0.00
 -7 0 5 -0.71 0.00
 -6 0 5 -0.19 0.00
 -5 0 5 0.54 0.00
 -4 0 5 3.09 0.00
 -3 0 5 5.71 0.00
 -2 0 5 5.51 0.00
 -1 0 5 1.44 0.00
 0 0 5 -7.42 0.00
 1 0 5 -15.75 0.00
 2 0 5 -14.41 0.00
 3 0 5 -9.54 0.00
 4 0 5 -2.45 0.00
 5 0 5 2.31 0.00
 6 0 5 3.82 0.00
 7 0 5 3.43 0.00
 8 0 5 1.24 0.00
 9 0 5 0.25 0.00
 10 0 5 -0.25 0.00
 11 0 5 0.26 0.00
 12 0 5 0.69 0.00
 -11 1 5 -0.27 0.00
 -10 1 5 0.88 0.00
 -9 1 5 -0.48 0.00
 -8 1 5 -0.71 0.00
 -7 1 5 -1.16 0.00
 -6 1 5 -1.04 0.00
 -5 1 5 -0.96 0.00
 -4 1 5 0.51 0.00
 -3 1 5 3.82 0.00
 -2 1 5 6.62 0.00
 -1 1 5 6.74 0.00
 0 1 5 0.93 0.00
 1 1 5 -10.26 0.00
 2 1 5 -14.33 0.00
 3 1 5 -12.66 0.00
 4 1 5 -6.77 0.00
 5 1 5 -1.26 0.00
 6 1 5 1.96 0.00
 7 1 5 3.42 0.00
 8 1 5 2.09 0.00
 9 1 5 1.34 0.00
 10 1 5 0.12 0.00
 11 1 5 -0.18 0.00
 12 1 5 0.20 0.00
 -10 2 5 0.88 0.00
 -9 2 5 0.02 0.00
 -8 2 5 -0.06 0.00
 -7 2 5 -0.89 0.00
 -6 2 5 -1.43 0.00
 -5 2 5 -1.84 0.00
 -4 2 5 -1.44 0.00
 -3 2 5 1.01 0.00
 -2 2 5 4.42 0.00
 -1 2 5 7.34 0.00
 0 2 5 7.06 0.00
 1 2 5 -0.89 0.00
 2 2 5 -8.70 0.00
 3 2 5 -11.80 0.00
 4 2 5 -9.29 0.00
 5 2 5 -4.66 0.00
 6 2 5 -0.82 0.00
 7 2 5 2.27 0.00
 8 2 5 2.08 0.00
 9 2 5 1.87 0.00
 10 2 5 0.69 0.00
 11 2 5 -0.19 0.00
 12 2 5 -0.33 0.00
 -10 3 5 0.91 0.00
 -9 3 5 0.51 0.00
 -8 3 5 0.68 0.00
 -7 3 5 0.01 0.00
 -6 3 5 -0.97 0.00
 -5 3 5 -2.03 0.00
 -4 3 5 -2.66 0.00
 -3 3 5 -1.57 0.00
 -2 3 5 1.33 0.00
 -1 3 5 4.87 0.00
 0 3 5 7.62 0.00
 1 3 5 5.70 0.00
 2 3 5 -0.87 0.00
 3 3 5 -6.72 0.00
 4 3 5 -8.35 0.00
 5 3 5 -6.08 0.00
 6 3 5 -3.22 0.00
 7 3 5 0.43 0.00
 8 3 5 1.45 0.00
 9 3 5 1.86 0.00
 10 3 5 1.09 0.00
 11 3 5 0.19 0.00
 12 3 5 -0.39 0.00
 -9 4 5 1.05 0.00
 -8 4 5 1.25 0.00
 -7 4 5 0.89 0.00
 -6 4 5 0.06 0.00
 -5 4 5 -1.21 0.00
 -4 4 5 -2.54 0.00
 -3 4 5 -3.29 0.00
 -2 4 5 -1.84 0.00
 -1 4 5 1.71 0.00
 0 4 5 5.17 0.00
 1 4 5 7.29 0.00
 2 4 5 4.40 0.00
 3 4 5 -0.68 0.00
 4 4 5 -4.64 0.00
 5 4 5 -4.82 0.00
 6 4 5 -3.85 0.00
 7 4 5 -1.22 0.00
 8 4 5 0.13 0.00
 9 4 5 1.10 0.00
 10 4 5 0.96 0.00
 11 4 5 0.53 0.00
 12 4 5 -0.07 0.00
 -9 5 5 1.08 0.00
 -8 5 5 1.25 0.00
 -7 5 5 1.09 0.00
 -6 5 5 0.75 0.00
 -5 5 5 -0.22 0.00
 -4 5 5 -1.28 0.00
 -3 5 5 -2.95 0.00
 -2 5 5 -3.65 0.00
 -1 5 5 -1.43 0.00
 0 5 5 1.81 0.00
 1 5 5 5.50 0.00
 2 5 5 5.88 0.00
 3 5 5 3.35 0.00
 4 5 5 -0.59 0.00
 5 5 5 -2.28 0.00
 6 5 5 -2.82 0.00
 7 5 5 -1.75 0.00
 8 5 5 -1.13 0.00
 9 5 5 -0.30 0.00
 10 5 5 0.00 0.00
 11 5 5 0.25 0.00
 12 5 5 0.13 0.00
 -7 6 5 0.41 0.00
 -6 6 5 0.64 0.00
 -5 6 5 0.32 0.00
 -4 6 5 -0.15 0.00
 -3 6 5 -1.46 0.00
 -2 6 5 -3.02 0.00
 -1 6 5 -2.95 0.00
 0 6 5 -1.04 0.00
 1 6 5 2.25 0.00
 2 6 5 4.40 0.00
 3 6 5 4.42 0.00
 4 6 5 2.19 0.00
 5 6 5 0.12 0.00
 6 6 5 -1.32 0.00
 7 6 5 -1.38 0.00
 8 6 5 -1.48 0.00
 9 6 5 -1.27 0.00
 10 6 5 -1.10 0.00
 11 6 5 -0.48 0.00
 12 6 5 -0.06 0.00
 -7 7 5 -0.31 0.00
 -6 7 5 -0.02 0.00
 -5 7 5 0.44 0.00
 -4 7 5 0.72 0.00
 -3 7 5 -0.09 0.00
 -2 7 5 -1.28 0.00
 -1 7 5 -2.49 0.00
 0 7 5 -2.14 0.00
 1 7 5 -0.28 0.00
 2 7 5 1.94 0.00
 3 7 5 3.15 0.00
 4 7 5 2.89 0.00
 5 7 5 1.66 0.00
 6 7 5 0.09 0.00
 7 7 5 -0.67 0.00
 8 7 5 -1.09 0.00
 9 7 5 -1.28 0.00
 10 7 5 -1.44 0.00
 11 7 5 -1.01 0.00
 12 7 5 -0.33 0.00
 -6 8 5 -0.40 0.00
 -5 8 5 0.14 0.00
 -4 8 5 1.19 0.00
 -3 8 5 0.93 0.00
 -2 8 5 0.29 0.00
 -1 8 5 -1.16 0.00
 0 8 5 -1.92 0.00
 1 8 5 -1.43 0.00
 2 8 5 0.13 0.00
 3 8 5 1.34 0.00
 4 8 5 1.90 0.00
 5 8 5 1.75 0.00
 6 8 5 0.89 0.00
 7 8 5 0.08 0.00
 8 8 5 -0.37 0.00
 9 8 5 -0.65 0.00
 10 8 5 -1.03 0.00
 11 8 5 -1.13 0.00
 12 8 5 -0.58 0.00
 -5 9 5 -0.16 0.00
 -4 9 5 0.90 0.00
 -3 9 5 1.05 0.00
 -2 9 5 0.80 0.00
 -1 9 5 -0.04 0.00
 0 9 5 -0.97 0.00
 1 9 5 -1.42 0.00
 2 9 5 -0.97 0.00
 3 9 5 -0.04 0.00
 4 9 5 0.55 0.00
 5 9 5 0.85 0.00
 6 9 5 0.62 0.00
 7 9 5 0.26 0.00
 8 9 5 0.10 0.00
 9 9 5 0.10 0.00
 10 9 5 -0.22 0.00
 11 9 5 -0.85 0.00
 -4 10 5 0.42 0.00
 -3 10 5 0.65 0.00
 -2 10 5 0.20 0.00
 -1 10 5 -0.24 0.00
 0 10 5 -0.39 0.00
 1 10 5 -0.44 0.00
 2 10 5 -1.02 0.00
 3 10 5 -0.82 0.00
 4 10 5 -0.43 0.00
 5 10 5 0.16 0.00
 6 10 5 0.10 0.00
 7 10 5 -0.12 0.00
 8 10 5 -0.18 0.00
 9 10 5 0.29 0.00
 10 10 5 0.40 0.00
 11 10 5 -0.27 0.00
 -2 11 5 0.01 0.00
 -1 11 5 -0.82 0.00
 0 11 5 -0.92 0.00
 1 11 5 0.08 0.00
 2 11 5 -0.25 0.00
 3 11 5 -0.58 0.00
 4 11 5 -0.72 0.00
 5 11 5 -0.03 0.00
 6 11 5 0.24 0.00
 7 11 5 0.06 0.00
 8 11 5 -0.56 0.00
 9 11 5 -0.12 0.00
 10 11 5 0.33 0.00
 0 12 5 -1.06 0.00
 1 12 5 -0.25 0.00
 2 12 5 0.02 0.00
 3 12 5 0.01 0.00
 4 12 5 -0.31 0.00
 5 12 5 0.00 0.00
 6 12 5 0.49 0.00
 7 12 5 0.80 0.00
 -7 -12 6 0.13 0.00
 -6 -12 6 0.14 0.00
 -5 -12 6 -0.28 0.00
 -4 -12 6 0.13 0.00
 -3 -12 6 -0.31 0.00
 -2 -12 6 -0.44 0.00
 -1 -12 6 -0.22 0.00
 0 -12 6 0.37 0.00
 -9 -11 6 -0.24 0.00
 -8 -11 6 0.07 0.00
 -7 -11 6 0.04 0.00
 -6 -11 6 -0.24 0.00
 -5 -11 6 -0.74 0.00
 -4 -11 6 -0.03 0.00
 -3 -11 6 0.35 0.00
 -2 -11 6 0.11 0.00
 -1 -11 6 -0.37 0.00
 0 -11 6 -0.19 0.00
 1 -11 6 0.57 0.00
 2 -11 6 0.51 0.00
 -10 -10 6 -0.07 0.00
 -9 -10 6 -0.18 0.00
 -8 -10 6 0.06 0.00
 -7 -10 6 0.34 0.00
 -6 -10 6 -0.21 0.00
 -5 -10 6 -0.89 0.00
 -4 -10 6 -0.61 0.00
 -3 -10 6 0.10 0.00
 -2 -10 6 0.40 0.00
 -1 -10 6 0.12 0.00
 0 -10 6 -0.40 0.00
 1 -10 6 -0.01 0.00
 2 -10 6 0.19 0.00
 3 -10 6 0.58 0.00
 4 -10 6 0.17 0.00
 -11 -9 6 0.32 0.00
 -10 -9 6 0.02 0.00
 -9 -9 6 -0.25 0.00
 -8 -9 6 -0.17 0.00
 -7 -9 6 0.62 0.00
 -6 -9 6 0.28 0.00
 -5 -9 6 -0.36 0.00
 -4 -9 6 -0.52 0.00
 -3 -9 6 -0.30 0.00
 -2 -9 6 -0.25 0.00
 -1 -9 6 -0.03 0.00
 0 -9 6 -0.41 0.00
 1 -9 6 -0.34 0.00
 2 -9 6 -0.12 0.00
 3 -9 6 -0.04 0.00
 4 -9 6 -0.12 0.00
 5 -9 6 -0.25 0.00
 -11 -8 6 0.39 0.00
 -10 -8 6 0.25 0.00
 -9 -8 6 -0.11 0.00
 -8 -8 6 -0.53 0.00
 -7 -8 6 0.33 0.00
 -6 -8 6 0.62 0.00
 -5 -8 6 0.24 0.00
 -4 -8 6 -0.15 0.00
 -3 -8 6 -0.23 0.00
 -2 -8 6 -0.59 0.00
 -1 -8 6 -0.43 0.00
 0 -8 6 -0.74 0.00
 1 -8 6 -0.98 0.00
 2 -8 6 -0.41 0.00
 3 -8 6 -0.12 0.00
 4 -8 6 -0.20 0.00
 5 -8 6 -0.21 0.00
 6 -8 6 -0.34 0.00
 -12 -7 6 0.41 0.00
 -11 -7 6 0.31 0.00
 -10 -7 6 0.23 0.00
 -9 -7 6 0.12 0.00
 -8 -7 6 -0.46 0.00
 -7 -7 6 -0.16 0.00
 -6 -7 6 0.56 0.00
 -5 -7 6 0.81 0.00
 -4 -7 6 0.25 0.00
 -3 -7 6 -0.23 0.00
 -2 -7 6 -0.69 0.00
 -1 -7 6 -0.44 0.00
 0 -7 6 -0.67 0.00
 1 -7 6 -1.56 0.00
 2 -7 6 -1.44 0.00
 3 -7 6 -0.47 0.00
 4 -7 6 0.04 0.00
 5 -7 6 0.43 0.00
 6 -7 6 -0.07 0.00
 7 -7 6 -0.42 0.00
 -12 -6 6 0.41 0.00
 -11 -6 6 0.22 0.00
 -10 -6 6 -0.11 0.00
 -9 -6 6 -0.15 0.00
 -8 -6 6 -0.31 0.00
 -7 -6 6 -0.35 0.00
 -6 -6 6 0.10 0.00
 -5 -6 6 1.04 0.00
 -4 -6 6 1.04 0.00
 -3 -6 6 0.58 0.00
 -2 -6 6 -0.08 0.00
 -1 -6 6 -0.20 0.00
 0 -6 6 -0.56 0.00
 1 -6 6 -1.61 0.00
 2 -6 6 -2.40 0.00
 3 -6 6 -1.57 0.00
 4 -6 6 -0.60 0.00
 5 -6 6 0.63 0.00
 6 -6 6 0.54 0.00
 7 -6 6 -0.12 0.00
 8 -6 6 -0.26 0.00
 -12 -5 6 0.27 0.00
 -11 -5 6 0.30 0.00
 -10 -5 6 -0.06 0.00
 -9 -5 6 -0.41 0.00
 -8 -5 6 -0.56 0.00
 -7 -5 6 -0.41 0.00
 -6 -5 6 -0.49 0.00
 -5 -5 6 0.33 0.00
 -4 -5 6 1.00 0.00
 -3 -5 6 1.70 0.00
 -2 -5 6 2.03 0.00
 -1 -5 6 1.89 0.00
 0 -5 6 0.35 0.00
 1 -5 6 -1.54 0.00
 2 -5 6 -3.08 0.00
 3 -5 6 -2.68 0.00
 4 -5 6 -1.78 0.00
 5 -5 6 -0.41 0.00
 6 -5 6 0.40 0.00
 7 -5 6 0.33 0.00
 8 -5 6 -0.27 0.00
 9 -5 6 -0.08 0.00
 -12 -4 6 0.07 0.00
 -11 -4 6 0.19 0.00
 -10 -4 6 0.17 0.00
 -9 -4 6 -0.04 0.00
 -8 -4 6 -0.73 0.00
 -7 -4 6 -0.61 0.00
 -6 -4 6 -1.01 0.00
 -5 -4 6 -0.82 0.00
 -4 -4 6 -0.43 0.00
 -3 -4 6 1.13 0.00
 -2 -4 6 3.18 0.00
 -1 -4 6 5.02 0.00
 0 -4 6 3.83 0.00
 1 -4 6 0.57 0.00
 2 -4 6 -2.86 0.00
 3 -4 6 -3.70 0.00
 4 -4 6 -2.86 0.00
 5 -4 6 -1.73 0.00
 6 -4 6 -0.57 0.00
 7 -4 6 0.41 0.00
 8 -4 6 0.02 0.00
 9 -4 6 -0.17 0.00
 10 -4 6 -0.09 0.00
 -12 -3 6 0.29 0.00
 -11 -3 6 0.15 0.00
 -10 -3 6 0.00 0.00
 -9 -3 6 0.42 0.00
 -8 -3 6 -0.51 0.00
 -7 -3 6 -0.79 0.00
 -6 -3 6 -1.47 0.00
 -5 -3 6 -1.82 0.00
 -4 -3 6 -2.08 0.00
 -3 -3 6 -0.52 0.00
 -2 -3 6 2.09 0.00
 -1 -3 6 5.85 0.00
 0 -3 6 7.43 0.00
 1 -3 6 5.34 0.00
 2 -3 6 0.39 0.00
 3 -3 6 -3.19 0.00
 4 -3 6 -3.83 0.00
 5 -3 6 -2.91 0.00
 6 -3 6 -1.61 0.00
 7 -3 6 0.02 0.00
 8 -3 6 0.54 0.00
 9 -3 6 0.05 0.00
 10 -3 6 -0.29 0.00
 -12 -2 6 0.63 0.00
 -11 -2 6 0.58 0.00
 -10 -2 6 -0.10 0.00
 -9 -2 6 0.69 0.00
 -8 -2 6 -0.07 0.00
 -7 -2 6 -0.61 0.00
 -6 -2 6 -1.51 0.00
 -5 -2 6 -2.33 0.00
 -4 -2 6 -3.40 0.00
 -3 -2 6 -2.33 0.00
 -2 -2 6 0.31 0.00
 -1 -2 6 4.60 0.00
 0 -2 6 8.60 0.00
 1 -2 6 9.63 0.00
 2 -2 6 5.66 0.00
 3 -2 6 0.48 0.00
 4 -2 6 -3.26 0.00
 5 -2 6 -3.86 0.00
 6 -2 6 -2.74 0.00
 7 -2 6 -0.99 0.00
 8 -2 6 0.65 0.00
 9 -2 6 0.48 0.00
 10 -2 6 -0.29 0.00
 11 -2 6 -0.41 0.00
 -11 -1 6 0.70 0.00
 -10 -1 6 -0.15 0.00
 -9 -1 6 0.92 0.00
 -8 -1 6 0.52 0.00
 -7 -1 6 0.07 0.00
 -6 -1 6 -0.74 0.00
 -5 -1 6 -1.65 0.00
 -4 -1 6 -3.52 0.00
 -3 -1 6 -4.15 0.00
 -2 -1 6 -2.38 0.00
 -1 -1 6 1.91 0.00
 0 -1 6 7.68 0.00
 1 -1 6 11.92 0.00
 2 -1 6 9.97 0.00
 3 -1 6 5.52 0.00
 4 -1 6 -0.17 0.00
 5 -1 6 -3.31 0.00
 6 -1 6 -3.48 0.00
 7 -1 6 -2.46 0.00
 8 -1 6 -0.22 0.00
 9 -1 6 0.39 0.00
 10 -1 6 -0.07 0.00
 11 -1 6 -0.65 0.00
 -11 0 6 0.34 0.00
 -10 0 6 -0.65 0.00
 -9 0 6 0.68 0.00
 -8 0 6 0.77 0.00
 -7 0 6 0.80 0.00
 -6 0 6 0.35 0.00
 -5 0 6 -0.16 0.00
 -4 0 6 -1.78 0.00
 -3 0 6 -4.18 0.00
 -2 0 6 -4.97 0.00
 -1 0 6 -2.75 0.00
 0 0 6 3.38 0.00
 1 0 6 11.13 0.00
 2 0 6 12.27 0.00
 3 0 6 9.59 0.00
 4 0 6 4.02 0.00
 5 0 6 -0.74 0.00
 6 0 6 -2.70 0.00
 7 0 6 -3.23 0.00
 8 0 6 -1.43 0.00
 9 0 6 -0.41 0.00
 10 0 6 0.08 0.00
 11 0 6 -0.42 0.00
 -11 1 6 0.32 0.00
 -10 1 6 -0.94 0.00
 -9 1 6 0.15 0.00
 -8 1 6 0.33 0.00
 -7 1 6 0.89 0.00
 -6 1 6 1.08 0.00
 -5 1 6 1.00 0.00
 -4 1 6 0.31 0.00
 -3 1 6 -2.15 0.00
 -2 1 6 -4.67 0.00
 -1 1 6 -5.98 0.00
 0 1 6 -3.13 0.00
 1 1 6 5.35 0.00
 2 1 6 10.78 0.00
 3 1 6 11.32 0.00
 4 1 6 7.53 0.00
 5 1 6 2.63 0.00
 6 1 6 -0.45 0.00
 7 1 6 -2.60 0.00
 8 1 6 -1.93 0.00
 9 1 6 -1.28 0.00
 10 1 6 -0.12 0.00
 11 1 6 0.21 0.00
 12 1 6 -0.34 0.00
 -10 2 6 -0.68 0.00
 -9 2 6 0.02 0.00
 -8 2 6 -0.18 0.00
 -7 2 6 0.36 0.00
 -6 2 6 1.13 0.00
 -5 2 6 1.61 0.00
 -4 2 6 1.67 0.00
 -3 2 6 -0.01 0.00
 -2 2 6 -2.37 0.00
 -1 2 6 -5.25 0.00
 0 2 6 -6.47 0.00
 1 2 6 -2.11 0.00
 2 2 6 4.92 0.00
 3 2 6 9.15 0.00
 4 2 6 8.74 0.00
 5 2 6 5.18 0.00
 6 2 6 2.04 0.00
 7 2 6 -1.13 0.00
 8 2 6 -1.64 0.00
 9 2 6 -1.72 0.00
 10 2 6 -0.74 0.00
 11 2 6 0.40 0.00
 -10 3 6 -0.69 0.00
 -9 3 6 -0.19 0.00
 -8 3 6 -0.50 0.00
 -7 3 6 -0.35 0.00
 -6 3 6 0.52 0.00
 -5 3 6 1.58 0.00
 -4 3 6 2.43 0.00
 -3 3 6 1.80 0.00
 -2 3 6 0.02 0.00
 -1 3 6 -2.92 0.00
 0 3 6 -5.58 0.00
 1 3 6 -6.02 0.00
 2 3 6 -1.37 0.00
 3 3 6 4.00 0.00
 4 3 6 6.78 0.00
 5 3 6 5.58 0.00
 6 3 6 3.59 0.00
 7 3 6 0.45 0.00
 8 3 6 -0.87 0.00
 9 3 6 -1.52 0.00
 10 3 6 -1.21 0.00
 11 3 6 -0.19 0.00
 12 3 6 0.53 0.00
 -9 4 6 -0.81 0.00
 -8 4 6 -0.94 0.00
 -7 4 6 -0.94 0.00
 -6 4 6 -0.40 0.00
 -5 4 6 0.76 0.00
 -4 4 6 2.07 0.00
 -3 4 6 2.92 0.00
 -2 4 6 2.44 0.00
 -1 4 6 -0.33 0.00
 0 4 6 -3.19 0.00
 1 4 6 -6.10 0.00
 2 4 6 -4.81 0.00
 3 4 6 -0.92 0.00
 4 4 6 3.06 0.00
 5 4 6 3.91 0.00
 6 4 6 3.55 0.00
 7 4 6 1.57 0.00
 8 4 6 0.24 0.00
 9 4 6 -0.58 0.00
 10 4 6 -0.70 0.00
 11 4 6 -0.49 0.00
 12 4 6 0.00 0.00
 -9 5 6 -1.03 0.00
 -8 5 6 -1.12 0.00
 -7 5 6 -1.05 0.00
 -6 5 6 -0.91 0.00
 -5 5 6 -0.14 0.00
 -4 5 6 0.80 0.00
 -3 5 6 2.32 0.00
 -2 5 6 3.57 0.00
 -1 5 6 2.24 0.00
 0 5 6 -0.35 0.00
 1 5 6 -3.97 0.00
 2 5 6 -5.23 0.00
 3 5 6 -3.76 0.00
 4 5 6 -0.48 0.00
 5 5 6 1.43 0.00
 6 5 6 2.31 0.00
 7 5 6 1.78 0.00
 8 5 6 1.15 0.00
 9 5 6 0.61 0.00
 10 5 6 0.52 0.00
 11 5 6 0.23 0.00
 12 5 6 -0.01 0.00
 -8 6 6 -0.81 0.00
 -7 6 6 -0.51 0.00
 -6 6 6 -0.59 0.00
 -5 6 6 -0.43 0.00
 -4 6 6 -0.25 0.00
 -3 6 6 0.84 0.00
 -2 6 6 2.55 0.00
 -1 6 6 3.18 0.00
 0 6 6 1.87 0.00
 1 6 6 -1.02 0.00
 2 6 6 -3.41 0.00
 3 6 6 -4.07 0.00
 4 6 6 -2.69 0.00
 5 6 6 -0.86 0.00
 6 6 6 0.69 0.00
 7 6 6 1.20 0.00
 8 6 6 1.30 0.00
 9 6 6 1.22 0.00
 10 6 6 1.34 0.00
 11 6 6 1.03 0.00
 12 6 6 0.48 0.00
 -7 7 6 -0.10 0.00
 -6 7 6 0.01 0.00
 -5 7 6 -0.21 0.00
 -4 7 6 -0.84 0.00
 -3 7 6 -0.40 0.00
 -2 7 6 0.72 0.00
 -1 7 6 2.29 0.00
 0 7 6 2.49 0.00
 1 7 6 1.00 0.00
 2 7 6 -1.11 0.00
 3 7 6 -2.54 0.00
 4 7 6 -2.82 0.00
 5 7 6 -2.16 0.00
 6 7 6 -0.75 0.00
 7 7 6 0.29 0.00
 8 7 6 0.77 0.00
 9 7 6 1.03 0.00
 10 7 6 1.35 0.00
 11 7 6 1.22 0.00
 12 7 6 0.70 0.00
 -6 8 6 0.10 0.00
 -5 8 6 0.05 0.00
 -4 8 6 -1.04 0.00
 -3 8 6 -1.15 0.00
 -2 8 6 -0.71 0.00
 -1 8 6 0.71 0.00
 0 8 6 1.89 0.00
 1 8 6 1.75 0.00
 2 8 6 0.46 0.00
 3 8 6 -0.87 0.00
 4 8 6 -1.46 0.00
 5 8 6 -1.82 0.00
 6 8 6 -1.22 0.00
 7 8 6 -0.40 0.00
 8 8 6 0.04 0.00
 9 8 6 0.35 0.00
 10 8 6 0.78 0.00
 11 8 6 1.07 0.00
 12 8 6 0.77 0.00
 -5 9 6 0.17 0.00
 -4 9 6 -0.79 0.00
 -3 9 6 -1.21 0.00
 -2 9 6 -1.01 0.00
 -1 9 6 -0.33 0.00
 0 9 6 0.71 0.00
 1 9 6 1.34 0.00
 2 9 6 1.27 0.00
 3 9 6 0.27 0.00
 4 9 6 -0.04 0.00
 5 9 6 -0.61 0.00
 6 9 6 -0.52 0.00
 7 9 6 -0.26 0.00
 8 9 6 -0.22 0.00
 9 9 6 -0.33 0.00
 10 9 6 -0.07 0.00
 11 9 6 0.59 0.00
 -4 10 6 -0.29 0.00
 -3 10 6 -0.88 0.00
 -2 10 6 -0.51 0.00
 -1 10 6 0.03 0.00
 0 10 6 0.27 0.00
 1 10 6 0.25 0.00
 2 10 6 0.97 0.00
 3 10 6 0.69 0.00
 4 10 6 0.72 0.00
 5 10 6 0.20 0.00
 6 10 6 0.23 0.00
 7 10 6 0.31 0.00
 8 10 6 0.28 0.00
 9 10 6 -0.36 0.00
 10 10 6 -0.60 0.00
 -2 11 6 -0.39 0.00
 -1 11 6 0.47 0.00
 0 11 6 0.87 0.00
 1 11 6 0.02 0.00
 2 11 6 0.23 0.00
 3 11 6 0.28 0.00
 4 11 6 0.63 0.00
 5 11 6 0.27 0.00
 6 11 6 0.16 0.00
 7 11 6 0.16 0.00
 8 11 6 0.64 0.00
 9 11 6 0.11 0.00
 0 12 6 0.84 0.00
 1 12 6 0.37 0.00
 2 12 6 0.17 0.00
 3 12 6 -0.02 0.00
 4 12 6 0.10 0.00
 5 12 6 0.05 0.00
 6 12 6 -0.14 0.00
 7 12 6 -0.52 0.00
 8 12 6 0.17 0.00
 -7 -12 7 -0.31 0.00
 -6 -12 7 -0.24 0.00
 -5 -12 7 0.36 0.00
 -4 -12 7 -0.06 0.00
 -3 -12 7 -0.24 0.00
 -2 -12 7 0.17 0.00
 -1 -12 7 0.22 0.00
 -9 -11 7 0.18 0.00
 -8 -11 7 0.26 0.00
 -7 -11 7 -0.07 0.00
 -6 -11 7 0.02 0.00
 -5 -11 7 0.77 0.00
 -4 -11 7 0.58 0.00
 -3 -11 7 -0.51 0.00
 -2 -11 7 -0.55 0.00
 -1 -11 7 -0.02 0.00
 0 -11 7 0.29 0.00
 1 -11 7 -0.30 0.00
 2 -11 7 -0.45 0.00
 -10 -10 7 0.03 0.00
 -9 -10 7 0.00 0.00
 -8 -10 7 0.13 0.00
 -7 -10 7 -0.23 0.00
 -6 -10 7 0.03 0.00
 -5 -10 7 0.74 0.00
 -4 -10 7 1.09 0.00
 -3 -10 7 0.07 0.00
 -2 -10 7 -0.56 0.00
 -1 -10 7 -0.53 0.00
 0 -10 7 0.24 0.00
 1 -10 7 0.30 0.00
 2 -10 7 0.12 0.00
 3 -10 7 -0.41 0.00
 -10 -9 7 0.07 0.00
 -9 -9 7 0.14 0.00
 -8 -9 7 0.27 0.00
 -7 -9 7 -0.45 0.00
 -6 -9 7 -0.34 0.00
 -5 -9 7 0.21 0.00
 -4 -9 7 0.74 0.00
 -3 -9 7 0.38 0.00
 -2 -9 7 0.12 0.00
 -1 -9 7 -0.28 0.00
 0 -9 7 0.13 0.00
 1 -9 7 0.53 0.00
 2 -9 7 0.51 0.00
 3 -9 7 0.37 0.00
 4 -9 7 0.19 0.00
 5 -9 7 0.24 0.00
 -11 -8 7 -0.53 0.00
 -10 -8 7 -0.29 0.00
 -9 -8 7 -0.02 0.00
 -8 -8 7 0.57 0.00
 -7 -8 7 -0.10 0.00
 -6 -8 7 -0.53 0.00
 -5 -8 7 -0.30 0.00
 -4 -8 7 0.23 0.00
 -3 -8 7 0.30 0.00
 -2 -8 7 0.52 0.00
 -1 -8 7 0.15 0.00
 0 -8 7 0.23 0.00
 1 -8 7 0.82 0.00
 2 -8 7 0.73 0.00
 3 -8 7 0.48 0.00
 4 -8 7 0.42 0.00
 5 -8 7 0.21 0.00
 6 -8 7 0.33 0.00
 -11 -7 7 -0.47 0.00
 -10 -7 7 -0.32 0.00
 -9 -7 7 -0.31 0.00
 -8 -7 7 0.36 0.00
 -7 -7 7 0.29 0.00
 -6 -7 7 -0.33 0.00
 -5 -7 7 -0.70 0.00
 -4 -7 7 -0.23 0.00
 -3 -7 7 0.29 0.00
 -2 -7 7 0.90 0.00
 -1 -7 7 0.55 0.00
 0 -7 7 0.22 0.00
 1 -7 7 0.89 0.00
 2 -7 7 1.32 0.00
 3 -7 7 0.70 0.00
 4 -7 7 0.31 0.00
 5 -7 7 -0.39 0.00
 6 -7 7 0.00 0.00
 7 -7 7 0.36 0.00
 -12 -6 7 -0.38 0.00
 -11 -6 7 -0.31 0.00
 -10 -6 7 0.12 0.00
 -9 -6 7 0.07 0.00
 -8 -6 7 0.24 0.00
 -7 -6 7 0.30 0.00
 -6 -6 7 0.03 0.00
 -5 -6 7 -0.82 0.00
 -4 -6 7 -0.85 0.00
 -3 -6 7 -0.41 0.00
 -2 -6 7 0.50 0.00
 -1 -6 7 0.61 0.00
 0 -6 7 0.49 0.00
 1 -6 7 0.85 0.00
 2 -6 7 1.78 0.00
 3 -6 7 1.41 0.00
 4 -6 7 0.92 0.00
 5 -6 7 -0.41 0.00
 6 -6 7 -0.53 0.00
 7 -6 7 0.08 0.00
 8 -6 7 0.38 0.00
 -12 -5 7 -0.22 0.00
 -11 -5 7 -0.40 0.00
 -10 -5 7 0.05 0.00
 -9 -5 7 0.41 0.00
 -8 -5 7 0.65 0.00
 -7 -5 7 0.38 0.00
 -6 -5 7 0.43 0.00
 -5 -5 7 -0.35 0.00
 -4 -5 7 -0.73 0.00
 -3 -5 7 -1.16 0.00
 -2 -5 7 -1.08 0.00
 -1 -5 7 -1.26 0.00
 0 -5 7 -0.34 0.00
 1 -5 7 0.73 0.00
 2 -5 7 2.13 0.00
 3 -5 7 2.10 0.00
 4 -5 7 1.80 0.00
 5 -5 7 0.73 0.00
 6 -5 7 -0.15 0.00
 7 -5 7 -0.20 0.00
 8 -5 7 0.40 0.00
 9 -5 7 0.22 0.00
 -12 -4 7 0.06 0.00
 -11 -4 7 -0.23 0.00
 -10 -4 7 -0.23 0.00
 -9 -4 7 -0.06 0.00
 -8 -4 7 0.78 0.00
 -7 -4 7 0.69 0.00
 -6 -4 7 0.90 0.00
 -5 -4 7 0.48 0.00
 -4 -4 7 0.38 0.00
 -3 -4 7 -0.55 0.00
 -2 -4 7 -1.62 0.00
 -1 -4 7 -3.61 0.00
 0 -4 7 -3.35 0.00
 1 -4 7 -1.41 0.00
 2 -4 7 1.49 0.00
 3 -4 7 2.59 0.00
 4 -4 7 2.35 0.00
 5 -4 7 1.83 0.00
 6 -4 7 0.92 0.00
 7 -4 7 0.01 0.00
 8 -4 7 0.10 0.00
 9 -4 7 0.27 0.00
 -12 -3 7 -0.17 0.00
 -11 -3 7 -0.16 0.00
 -10 -3 7 -0.03 0.00
 -9 -3 7 -0.54 0.00
 -8 -3 7 0.38 0.00
 -7 -3 7 0.85 0.00
 -6 -3 7 1.35 0.00
 -5 -3 7 1.32 0.00
 -4 -3 7 1.62 0.00
 -3 -3 7 0.75 0.00
 -2 -3 7 -0.58 0.00
 -1 -3 7 -3.77 0.00
 0 -3 7 -5.81 0.00
 1 -3 7 -5.29 0.00
 2 -3 7 -1.68 0.00
 3 -3 7 1.63 0.00
 4 -3 7 2.65 0.00
 5 -3 7 2.51 0.00
 6 -3 7 1.76 0.00
 7 -3 7 0.61 0.00
 8 -3 7 -0.25 0.00
 9 -3 7 0.00 0.00
 10 -3 7 0.16 0.00
 -12 -2 7 -0.52 0.00
 -11 -2 7 -0.63 0.00
 -10 -2 7 0.09 0.00
 -9 -2 7 -0.69 0.00
 -8 -2 7 -0.16 0.00
 -7 -2 7 0.53 0.00
 -6 -2 7 1.36 0.00
 -5 -2 7 1.80 0.00
 -4 -2 7 2.55 0.00
 -3 -2 7 2.09 0.00
 -2 -2 7 0.76 0.00
 -1 -2 7 -2.42 0.00
 0 -2 7 -6.03 0.00
 1 -2 7 -8.10 0.00
 2 -2 7 -5.95 0.00
 3 -2 7 -1.75 0.00
 4 -2 7 1.69 0.00
 5 -2 7 2.94 0.00
 6 -2 7 2.44 0.00
 7 -2 7 1.50 0.00
 8 -2 7 -0.17 0.00
 9 -2 7 -0.26 0.00
 10 -2 7 0.18 0.00
 11 -2 7 0.25 0.00
 -11 -1 7 -0.70 0.00
 -10 -1 7 0.17 0.00
 -9 -1 7 -0.72 0.00
 -8 -1 7 -0.60 0.00
 -7 -1 7 -0.20 0.00
 -6 -1 7 0.53 0.00
 -5 -1 7 1.27 0.00
 -4 -1 7 2.43 0.00
 -3 -1 7 3.20 0.00
 -2 -1 7 2.51 0.00
 -1 -1 7 -0.10 0.00
 0 -1 7 -4.53 0.00
 1 -1 7 -8.91 0.00
 2 -1 7 -8.98 0.00
 3 -1 7 -5.93 0.00
 4 -1 7 -1.26 0.00
 5 -1 7 2.07 0.00
 6 -1 7 2.72 0.00
 7 -1 7 2.54 0.00
 8 -1 7 0.59 0.00
 9 -1 7 -0.12 0.00
 10 -1 7 0.11 0.00
 11 -1 7 0.66 0.00
 -11 0 7 -0.28 0.00
 -10 0 7 0.70 0.00
 -9 0 7 -0.35 0.00
 -8 0 7 -0.51 0.00
 -7 0 7 -0.64 0.00
 -6 0 7 -0.53 0.00
 -5 0 7 -0.01 0.00
 -4 0 7 0.90 0.00
 -3 0 7 2.79 0.00
 -2 0 7 3.72 0.00
 -1 0 7 3.08 0.00
 0 0 7 -0.76 0.00
 1 0 7 -6.93 0.00
 2 0 7 -9.77 0.00
 3 0 7 -8.84 0.00
 4 0 7 -4.90 0.00
 5 0 7 -0.52 0.00
 6 0 7 1.52 0.00
 7 0 7 2.73 0.00
 8 0 7 1.49 0.00
 9 0 7 0.46 0.00
 10 0 7 -0.12 0.00
 11 0 7 0.41 0.00
 -10 1 7 0.87 0.00
 -9 1 7 0.02 0.00
 -8 1 7 -0.02 0.00
 -7 1 7 -0.36 0.00
 -6 1 7 -0.90 0.00
 -5 1 7 -0.94 0.00
 -4 1 7 -0.75 0.00
 -3 1 7 1.08 0.00
 -2 1 7 2.86 0.00
 -1 1 7 4.54 0.00
 0 1 7 3.53 0.00
 1 1 7 -1.73 0.00
 2 1 7 -7.17 0.00
 3 1 7 -9.13 0.00
 4 1 7 -7.34 0.00
 5 1 7 -3.40 0.00
 6 1 7 -0.76 0.00
 7 1 7 1.57 0.00
 8 1 7 1.62 0.00
 9 1 7 1.17 0.00
 10 1 7 0.03 0.00
 11 1 7 -0.47 0.00
 12 1 7 0.22 0.00
 -10 2 7 0.56 0.00
 -9 2 7 -0.11 0.00
 -8 2 7 0.11 0.00
 -7 2 7 0.08 0.00
 -6 2 7 -0.65 0.00
 -5 2 7 -1.24 0.00
 -4 2 7 -1.70 0.00
 -3 2 7 -0.51 0.00
 -2 2 7 1.02 0.00
 -1 2 7 3.42 0.00
 0 2 7 4.88 0.00
 1 2 7 3.32 0.00
 2 2 7 -1.98 0.00
 3 2 7 -6.24 0.00
 4 2 7 -7.31 0.00
 5 2 7 -4.97 0.00
 6 2 7 -2.65 0.00
 7 2 7 0.05 0.00
 8 2 7 1.01 0.00
 9 2 7 1.45 0.00
 10 2 7 0.87 0.00
 11 2 7 -0.52 0.00
 12 2 7 -0.73 0.00
 -10 3 7 0.67 0.00
 -9 3 7 0.10 0.00
 -8 3 7 0.19 0.00
 -7 3 7 0.42 0.00
 -6 3 7 -0.13 0.00
 -5 3 7 -1.06 0.00
 -4 3 7 -2.07 0.00
 -3 3 7 -1.82 0.00
 -2 3 7 -0.82 0.00
 -1 3 7 1.54 0.00
 0 3 7 3.67 0.00
 1 3 7 5.26 0.00
 2 3 7 2.50 0.00
 3 3 7 -1.83 0.00
 4 3 7 -4.93 0.00
 5 3 7 -4.67 0.00
 6 3 7 -3.43 0.00
 7 3 7 -1.08 0.00
 8 3 7 0.27 0.00
 9 3 7 1.00 0.00
 10 3 7 1.23 0.00
 11 3 7 0.36 0.00
 12 3 7 -0.53 0.00
 -9 4 7 0.79 0.00
 -8 4 7 0.73 0.00
 -7 4 7 0.89 0.00
 -6 4 7 0.60 0.00
 -5 4 7 -0.32 0.00
 -4 4 7 -1.54 0.00
 -3 4 7 -2.44 0.00
 -2 4 7 -2.63 0.00
 -1 4 7 -0.69 0.00
 0 4 7 1.64 0.00
 1 4 7 4.64 0.00
 2 4 7 4.58 0.00
 3 4 7 1.81 0.00
 4 4 7 -1.64 0.00
 5 4 7 -2.91 0.00
 6 4 7 -3.01 0.00
 7 4 7 -1.75 0.00
 8 4 7 -0.51 0.00
 9 4 7 0.10 0.00
 10 4 7 0.31 0.00
 11 4 7 0.36 0.00
 12 4 7 0.10 0.00
 -8 5 7 1.06 0.00
 -7 5 7 1.04 0.00
 -6 5 7 0.95 0.00
 -5 5 7 0.39 0.00
 -4 5 7 -0.35 0.00
 -3 5 7 -1.62 0.00
 -2 5 7 -3.11 0.00
 -1 5 7 -2.73 0.00
 0 5 7 -0.74 0.00
 1 5 7 2.47 0.00
 2 5 7 4.31 0.00
 3 5 7 3.67 0.00
 4 5 7 1.26 0.00
 5 5 7 -0.59 0.00
 6 5 7 -1.64 0.00
 7 5 7 -1.67 0.00
 8 5 7 -1.10 0.00
 9 5 7 -0.67 0.00
 10 5 7 -0.87 0.00
 11 5 7 -0.72 0.00
 12 5 7 -0.29 0.00
 -8 6 7 0.82 0.00
 -7 6 7 0.68 0.00
 -6 6 7 0.59 0.00
 -5 6 7 0.39 0.00
 -4 6 7 0.46 0.00
 -3 6 7 -0.26 0.00
 -2 6 7 -1.81 0.00
 -1 6 7 -3.06 0.00
 0 6 7 -2.38 0.00
 1 6 7 -0.04 0.00
 2 6 7 2.36 0.00
 3 6 7 3.42 0.00
 4 6 7 2.82 0.00
 5 6 7 1.47 0.00
 6 6 7 0.03 0.00
 7 6 7 -0.85 0.00
 8 6 7 -1.05 0.00
 9 6 7 -0.92 0.00
 10 6 7 -1.26 0.00
 11 6 7 -1.31 0.00
 12 6 7 -0.94 0.00
 -7 7 7 0.42 0.00
 -6 7 7 0.21 0.00
 -5 7 7 0.06 0.00
 -4 7 7 0.75 0.00
 -3 7 7 0.68 0.00
 -2 7 7 -0.09 0.00
 -1 7 7 -1.78 0.00
 0 7 7 -2.51 0.00
 1 7 7 -1.52 0.00
 2 7 7 0.30 0.00
 3 7 7 1.85 0.00
 4 7 7 2.48 0.00
 5 7 7 2.42 0.00
 6 7 7 1.29 0.00
 7 7 7 0.13 0.00
 8 7 7 -0.46 0.00
 9 7 7 -0.65 0.00
 10 7 7 -1.03 0.00
 11 7 7 -1.13 0.00
 12 7 7 -0.94 0.00
 -6 8 7 0.20 0.00
 -5 8 7 -0.08 0.00
 -4 8 7 0.86 0.00
 -3 8 7 1.22 0.00
 -2 8 7 1.03 0.00
 -1 8 7 -0.11 0.00
 0 8 7 -1.51 0.00
 1 8 7 -1.79 0.00
 2 8 7 -0.99 0.00
 3 8 7 0.35 0.00
 4 8 7 0.92 0.00
 5 8 7 1.73 0.00
 6 8 7 1.44 0.00
 7 8 7 0.64 0.00
 8 8 7 0.14 0.00
 9 8 7 -0.05 0.00
 10 8 7 -0.46 0.00
 11 8 7 -0.78 0.00
 -5 9 7 -0.28 0.00
 -4 9 7 0.58 0.00
 -3 9 7 1.28 0.00
 -2 9 7 1.18 0.00
 -1 9 7 0.67 0.00
 0 9 7 -0.25 0.00
 1 9 7 -0.97 0.00
 2 9 7 -1.36 0.00
 3 9 7 -0.48 0.00
 4 9 7 -0.43 0.00
 5 9 7 0.27 0.00
 6 9 7 0.43 0.00
 7 9 7 0.27 0.00
 8 9 7 0.18 0.00
 9 9 7 0.46 0.00
 10 9 7 0.29 0.00
 11 9 7 -0.21 0.00
 -3 10 7 0.83 0.00
 -2 10 7 0.77 0.00
 -1 10 7 0.21 0.00
 0 10 7 -0.06 0.00
 1 10 7 0.01 0.00
 2 10 7 -0.76 0.00
 3 10 7 -0.47 0.00
 4 10 7 -0.79 0.00
 5 10 7 -0.53 0.00
 6 10 7 -0.50 0.00
 7 10 7 -0.44 0.00
 8 10 7 -0.42 0.00
 9 10 7 0.34 0.00
 10 10 7 0.68 0.00
 -2 11 7 0.51 0.00
 -1 11 7 -0.21 0.00
 0 11 7 -0.67 0.00
 1 11 7 -0.04 0.00
 2 11 7 -0.25 0.00
 3 11 7 -0.10 0.00
 4 11 7 -0.30 0.00
 5 11 7 -0.36 0.00
 6 11 7 -0.46 0.00
 7 11 7 -0.38 0.00
 8 11 7 -0.72 0.00
 9 11 7 -0.12 0.00
 1 12 7 -0.34 0.00
 2 12 7 -0.30 0.00
 3 12 7 -0.18 0.00
 4 12 7 0.11 0.00
 5 12 7 0.05 0.00
 6 12 7 -0.07 0.00
 8 12 7 -0.26 0.00
 -6 -12 8 0.31 0.00
 -5 -12 8 -0.40 0.00
 -4 -12 8 -0.29 0.00
 -3 -12 8 0.58 0.00
 -2 -12 8 0.30 0.00
 -1 -12 8 -0.01 0.00
 -8 -11 8 -0.51 0.00
 -7 -11 8 -0.16 0.00
 -6 -11 8 0.06 0.00
 -5 -11 8 -0.63 0.00
 -4 -11 8 -1.14 0.00
 -3 -11 8 0.28 0.00
 -2 -11 8 0.82 0.00
 -1 -11 8 0.49 0.00
 0 -11 8 -0.13 0.00
 1 -11 8 0.01 0.00
 -9 -10 8 0.21 0.00
 -8 -10 8 -0.14 0.00
 -7 -10 8 0.03 0.00
 -6 -10 8 -0.01 0.00
 -5 -10 8 -0.50 0.00
 -4 -10 8 -1.42 0.00
 -3 -10 8 -0.46 0.00
 -2 -10 8 0.49 0.00
 -1 -10 8 0.78 0.00
 0 -10 8 0.09 0.00
 1 -10 8 -0.39 0.00
 2 -10 8 -0.44 0.00
 3 -10 8 0.06 0.00
 -10 -9 8 -0.12 0.00
 -9 -9 8 -0.04 0.00
 -8 -9 8 -0.23 0.00
 -7 -9 8 0.30 0.00
 -6 -9 8 0.34 0.00
 -5 -9 8 -0.06 0.00
 -4 -9 8 -0.86 0.00
 -3 -9 8 -0.62 0.00
 -2 -9 8 -0.18 0.00
 -1 -9 8 0.36 0.00
 0 -9 8 0.17 0.00
 1 -9 8 -0.44 0.00
 2 -9 8 -0.71 0.00
 3 -9 8 -0.72 0.00
 4 -9 8 -0.38 0.00
 5 -9 8 -0.20 0.00
 -11 -8 8 0.70 0.00
 -10 -8 8 0.40 0.00
 -9 -8 8 0.19 0.00
 -8 -8 8 -0.49 0.00
 -7 -8 8 -0.05 0.00
 -6 -8 8 0.44 0.00
 -5 -8 8 0.32 0.00
 -4 -8 8 -0.23 0.00
 -3 -8 8 -0.40 0.00
 -2 -8 8 -0.59 0.00
 -1 -8 8 -0.23 0.00
 0 -8 8 0.00 0.00
 1 -8 8 -0.50 0.00
 2 -8 8 -0.73 0.00
 3 -8 8 -0.66 0.00
 4 -8 8 -0.69 0.00
 5 -8 8 -0.22 0.00
 6 -8 8 -0.23 0.00
 -11 -7 8 0.46 0.00
 -10 -7 8 0.31 0.00
 -9 -7 8 0.46 0.00
 -8 -7 8 -0.22 0.00
 -7 -7 8 -0.34 0.00
 -6 -7 8 0.16 0.00
 -5 -7 8 0.53 0.00
 -4 -7 8 0.22 0.00
 -3 -7 8 -0.23 0.00
 -2 -7 8 -0.95 0.00
 -1 -7 8 -0.85 0.00
 0 -7 8 -0.33 0.00
 1 -7 8 -0.51 0.00
 2 -7 8 -1.03 0.00
 3 -7 8 -0.63 0.00
 4 -7 8 -0.57 0.00
 5 -7 8 0.25 0.00
 6 -7 8 0.10 0.00
 7 -7 8 -0.22 0.00
 -11 -6 8 0.28 0.00
 -10 -6 8 -0.26 0.00
 -9 -6 8 -0.10 0.00
 -8 -6 8 -0.23 0.00
 -7 -6 8 -0.29 0.00
 -6 -6 8 -0.13 0.00
 -5 -6 8 0.61 0.00
 -4 -6 8 0.69 0.00
 -3 -6 8 0.37 0.00
 -2 -6 8 -0.62 0.00
 -1 -6 8 -0.89 0.00
 0 -6 8 -0.75 0.00
 1 -6 8 -0.58 0.00
 2 -6 8 -1.31 0.00
 3 -6 8 -1.06 0.00
 4 -6 8 -1.00 0.00
 5 -6 8 0.12 0.00
 6 -6 8 0.48 0.00
 7 -6 8 -0.06 0.00
 8 -6 8 -0.39 0.00
 -12 -5 8 0.19 0.00
 -11 -5 8 0.44 0.00
 -10 -5 8 -0.07 0.00
 -9 -5 8 -0.42 0.00
 -8 -5 8 -0.70 0.00
 -7 -5 8 -0.43 0.00
 -6 -5 8 -0.44 0.00
 -5 -5 8 0.32 0.00
 -4 -5 8 0.63 0.00
 -3 -5 8 0.90 0.00
 -2 -5 8 0.44 0.00
 -1 -5 8 0.63 0.00
 0 -5 8 0.10 0.00
 1 -5 8 -0.28 0.00
 2 -5 8 -1.35 0.00
 3 -5 8 -1.41 0.00
 4 -5 8 -1.48 0.00
 5 -5 8 -0.93 0.00
 6 -5 8 -0.05 0.00
 7 -5 8 -0.01 0.00
 8 -5 8 -0.46 0.00
 9 -5 8 -0.40 0.00
 -12 -4 8 -0.15 0.00
 -11 -4 8 0.19 0.00
 -10 -4 8 0.22 0.00
 -9 -4 8 0.14 0.00
 -8 -4 8 -0.68 0.00
 -7 -4 8 -0.74 0.00
 -6 -4 8 -0.86 0.00
 -5 -4 8 -0.30 0.00
 -4 -4 8 -0.13 0.00
 -3 -4 8 0.45 0.00
 -2 -4 8 0.67 0.00
 -1 -4 8 2.20 0.00
 0 -4 8 2.49 0.00
 1 -4 8 1.67 0.00
 2 -4 8 -0.37 0.00
 3 -4 8 -1.42 0.00
 4 -4 8 -1.46 0.00
 5 -4 8 -1.59 0.00
 6 -4 8 -1.01 0.00
 7 -4 8 -0.45 0.00
 8 -4 8 -0.27 0.00
 9 -4 8 -0.43 0.00
 -11 -3 8 0.13 0.00
 -10 -3 8 -0.04 0.00
 -9 -3 8 0.51 0.00
 -8 -3 8 -0.15 0.00
 -7 -3 8 -0.79 0.00
 -6 -3 8 -1.27 0.00
 -5 -3 8 -1.05 0.00
 -4 -3 8 -1.05 0.00
 -3 -3 8 -0.49 0.00
 -2 -3 8 -0.09 0.00
 -1 -3 8 2.03 0.00
 0 -3 8 4.10 0.00
 1 -3 8 4.56 0.00
 2 -3 8 2.38 0.00
 3 -3 8 -0.34 0.00
 4 -3 8 -1.32 0.00
 5 -3 8 -1.75 0.00
 6 -3 8 -1.47 0.00
 7 -3 8 -1.03 0.00
 8 -3 8 -0.11 0.00
 9 -3 8 -0.21 0.00
 10 -3 8 -0.06 0.00
 -11 -2 8 0.67 0.00
 -10 -2 8 -0.06 0.00
 -9 -2 8 0.52 0.00
 -8 -2 8 0.31 0.00
 -7 -2 8 -0.39 0.00
 -6 -2 8 -1.19 0.00
 -5 -2 8 -1.57 0.00
 -4 -2 8 -1.78 0.00
 -3 -2 8 -1.47 0.00
 -2 -2 8 -0.91 0.00
 -1 -2 8 0.83 0.00
 0 -2 8 3.85 0.00
 1 -2 8 6.26 0.00
 2 -2 8 5.64 0.00
 3 -2 8 2.45 0.00
 4 -2 8 -0.38 0.00
 5 -2 8 -1.90 0.00
 6 -2 8 -1.85 0.00
 7 -2 8 -1.64 0.00
 8 -2 8 -0.23 0.00
 9 -2 8 -0.05 0.00
 10 -2 8 -0.14 0.00
 -11 -1 8 0.64 0.00
 -10 -1 8 -0.11 0.00
 -9 -1 8 0.48 0.00
 -8 -1 8 0.50 0.00
 -7 -1 8 0.20 0.00
 -6 -1 8 -0.31 0.00
 -5 -1 8 -1.11 0.00
 -4 -1 8 -1.70 0.00
 -3 -1 8 -2.23 0.00
 -2 -1 8 -1.85 0.00
 -1 -1 8 -0.79 0.00
 0 -1 8 2.29 0.00
 1 -1 8 6.04 0.00
 2 -1 8 7.53 0.00
 3 -1 8 5.70 0.00
 4 -1 8 2.14 0.00
 5 -1 8 -0.99 0.00
 6 -1 8 -1.91 0.00
 7 -1 8 -2.33 0.00
 8 -1 8 -0.84 0.00
 9 -1 8 -0.07 0.00
 10 -1 8 -0.06 0.00
 11 -1 8 -0.62 0.00
 -11 0 8 0.19 0.00
 -10 0 8 -0.66 0.00
 -9 0 8 0.13 0.00
 -8 0 8 0.24 0.00
 -7 0 8 0.27 0.00
 -6 0 8 0.49 0.00
 -5 0 8 0.07 0.00
 -4 0 8 -0.43 0.00
 -3 0 8 -1.86 0.00
 -2 0 8 -2.39 0.00
 -1 0 8 -2.59 0.00
 0 0 8 -0.41 0.00
 1 0 8 3.71 0.00
 2 0 8 7.11 0.00
 3 0 8 7.44 0.00
 4 0 8 4.97 0.00
 5 0 8 1.36 0.00
 6 0 8 -0.56 0.00
 7 0 8 -2.05 0.00
 8 0 8 -1.47 0.00
 9 0 8 -0.47 0.00
 10 0 8 0.28 0.00
 11 0 8 -0.16 0.00
 -10 1 8 -0.81 0.00
 -9 1 8 -0.09 0.00
 -8 1 8 -0.03 0.00
 -7 1 8 -0.10 0.00
 -6 1 8 0.47 0.00
 -5 1 8 0.71 0.00
 -4 1 8 0.91 0.00
 -3 1 8 -0.48 0.00
 -2 1 8 -1.65 0.00
 -1 1 8 -3.16 0.00
 0 1 8 -2.85 0.00
 1 1 8 -0.13 0.00
 2 1 8 4.24 0.00
 3 1 8 6.70 0.00
 4 1 8 6.29 0.00
 5 1 8 3.52 0.00
 6 1 8 1.44 0.00
 7 1 8 -0.57 0.00
 8 1 8 -1.20 0.00
 9 1 8 -1.05 0.00
 10 1 8 -0.07 0.00
 11 1 8 0.76 0.00
 12 1 8 0.13 0.00
 -10 2 8 -0.54 0.00
 -9 2 8 0.05 0.00
 -8 2 8 0.10 0.00
 -7 2 8 -0.21 0.00
 -6 2 8 0.21 0.00
 -5 2 8 0.76 0.00
 -4 2 8 1.49 0.00
 -3 2 8 0.79 0.00
 -2 2 8 -0.25 0.00
 -1 2 8 -2.19 0.00
 0 2 8 -3.35 0.00
 1 2 8 -3.21 0.00
 2 2 8 0.25 0.00
 3 2 8 3.88 0.00
 4 2 8 5.53 0.00
 5 2 8 4.30 0.00
 6 2 8 2.67 0.00
 7 2 8 0.73 0.00
 8 2 8 -0.38 0.00
 9 2 8 -1.04 0.00
 10 2 8 -1.05 0.00
 11 2 8 0.38 0.00
 12 2 8 0.92 0.00
 -10 3 8 -0.66 0.00
 -9 3 8 -0.23 0.00
 -8 3 8 -0.03 0.00
 -7 3 8 -0.34 0.00
 -6 3 8 -0.08 0.00
 -5 3 8 0.59 0.00
 -4 3 8 1.57 0.00
 -3 3 8 1.68 0.00
 -2 3 8 1.23 0.00
 -1 3 8 -0.54 0.00
 0 3 8 -2.29 0.00
 1 3 8 -4.13 0.00
 2 3 8 -2.84 0.00
 3 3 8 0.46 0.00
 4 3 8 3.25 0.00
 5 3 8 3.65 0.00
 6 3 8 2.96 0.00
 7 3 8 1.42 0.00
 8 3 8 0.20 0.00
 9 3 8 -0.42 0.00
 10 3 8 -1.07 0.00
 11 3 8 -0.58 0.00
 12 3 8 0.35 0.00
 -9 4 8 -0.77 0.00
 -8 4 8 -0.64 0.00
 -7 4 8 -0.83 0.00
 -6 4 8 -0.67 0.00
 -5 4 8 0.01 0.00
 -4 4 8 1.00 0.00
 -3 4 8 1.86 0.00
 -2 4 8 2.43 0.00
 -1 4 8 1.44 0.00
 0 4 8 -0.47 0.00
 1 4 8 -3.17 0.00
 2 4 8 -4.03 0.00
 3 4 8 -2.16 0.00
 4 4 8 0.52 0.00
 5 4 8 1.92 0.00
 6 4 8 2.32 0.00
 7 4 8 1.75 0.00
 8 4 8 0.68 0.00
 9 4 8 0.20 0.00
 10 4 8 0.08 0.00
 11 4 8 -0.13 0.00
 12 4 8 -0.07 0.00
 -8 5 8 -0.89 0.00
 -7 5 8 -1.02 0.00
 -6 5 8 -0.95 0.00
 -5 5 8 -0.49 0.00
 -4 5 8 0.04 0.00
 -3 5 8 0.99 0.00
 -2 5 8 2.33 0.00
 -1 5 8 2.82 0.00
 0 5 8 1.49 0.00
 1 5 8 -1.09 0.00
 2 5 8 -3.24 0.00
 3 5 8 -3.23 0.00
 4 5 8 -1.68 0.00
 5 5 8 -0.15 0.00
 6 5 8 0.88 0.00
 7 5 8 1.36 0.00
 8 5 8 1.00 0.00
 9 5 8 0.49 0.00
 10 5 8 0.93 0.00
 11 5 8 1.03 0.00
 12 5 8 0.71 0.00
 -8 6 8 -0.56 0.00
 -7 6 8 -0.72 0.00
 -6 6 8 -0.65 0.00
 -5 6 8 -0.31 0.00
 -4 6 8 -0.44 0.00
 -3 6 8 -0.06 0.00
 -2 6 8 0.99 0.00
 -1 6 8 2.54 0.00
 0 6 8 2.50 0.00
 1 6 8 0.85 0.00
 2 6 8 -1.32 0.00
 3 6 8 -2.60 0.00
 4 6 8 -2.58 0.00
 5 6 8 -1.81 0.00
 6 6 8 -0.64 0.00
 7 6 8 0.39 0.00
 8 6 8 0.81 0.00
 9 6 8 0.49 0.00
 10 6 8 0.90 0.00
 11 6 8 1.21 0.00
 12 6 8 1.26 0.00
 -7 7 8 -0.38 0.00
 -6 7 8 -0.39 0.00
 -5 7 8 -0.01 0.00
 -4 7 8 -0.58 0.00
 -3 7 8 -0.69 0.00
 -2 7 8 -0.37 0.00
 -1 7 8 1.07 0.00
 0 7 8 2.13 0.00
 1 7 8 1.71 0.00
 2 7 8 0.39 0.00
 3 7 8 -1.11 0.00
 4 7 8 -1.89 0.00
 5 7 8 -2.36 0.00
 6 7 8 -1.61 0.00
 7 7 8 -0.50 0.00
 8 7 8 0.28 0.00
 9 7 8 0.29 0.00
 10 7 8 0.61 0.00
 11 7 8 0.76 0.00
 12 7 8 0.98 0.00
 -6 8 8 -0.23 0.00
 -5 8 8 0.19 0.00
 -4 8 8 -0.64 0.00
 -3 8 8 -1.16 0.00
 -2 8 8 -1.16 0.00
 -1 8 8 -0.38 0.00
 0 8 8 0.90 0.00
 1 8 8 1.46 0.00
 2 8 8 1.25 0.00
 3 8 8 0.13 0.00
 4 8 8 -0.32 0.00
 5 8 8 -1.40 0.00
 6 8 8 -1.47 0.00
 7 8 8 -0.83 0.00
 8 8 8 -0.16 0.00
 9 8 8 -0.12 0.00
 10 8 8 0.22 0.00
 11 8 8 0.39 0.00
 -5 9 8 0.53 0.00
 -4 9 8 -0.14 0.00
 -3 9 8 -1.12 0.00
 1 9 8 0.46 0.00
 2 9 8 1.15 0.00
 3 9 8 0.53 0.00
 4 9 8 0.72 0.00
 5 9 8 0.11 0.00
 6 9 8 -0.29 0.00
 7 9 8 -0.29 0.00
 8 9 8 -0.08 0.00
 9 9 8 -0.47 0.00
 10 9 8 -0.37 0.00
 11 9 8 -0.13 0.00
 -3 10 8 -0.47 0.00
 -2 10 8 -0.79 0.00
 -1 10 8 -0.27 0.00
 0 10 8 -0.11 0.00
 1 10 8 -0.23 0.00
 2 10 8 0.51 0.00
 3 10 8 0.27 0.00
 4 10 8 0.56 0.00
 5 10 8 0.67 0.00
 6 10 8 0.63 0.00
 7 10 8 0.47 0.00
 8 10 8 0.52 0.00
 9 10 8 -0.27 0.00
 10 10 8 -0.63 0.00
 -1 11 8 0.19 0.00
 0 11 8 0.54 0.00
 1 11 8 0.01 0.00
 2 11 8 0.25 0.00
 3 11 8 0.18 0.00
 4 11 8 -0.03 0.00
 5 11 8 0.22 0.00
 6 11 8 0.52 0.00
 7 11 8 0.50 0.00
 8 11 8 0.76 0.00
 9 11 8 0.14 0.00
 1 12 8 0.30 0.00
 2 12 8 0.28 0.00
 3 12 8 0.50 0.00
 4 12 8 -0.12 0.00
 5 12 8 -0.20 0.00
 7 12 8 0.12 0.00
 -6 -12 9 -0.24 0.00
 -5 -12 9 0.33 0.00
 -4 -12 9 0.73 0.00
 -3 -12 9 -0.50 0.00
 -2 -12 9 -0.64 0.00
 -8 -11 9 0.50 0.00
 -7 -11 9 0.42 0.00
 -6 -11 9 0.04 0.00
 -5 -11 9 0.41 0.00
 -4 -11 9 1.49 0.00
 -3 -11 9 0.18 0.00
 -2 -11 9 -0.76 0.00
 -1 -11 9 -0.78 0.00
 0 -11 9 -0.25 0.00
 1 -11 9 0.05 0.00
 -9 -10 9 -0.36 0.00
 -8 -10 9 -0.01 0.00
 -7 -10 9 0.09 0.00
 -6 -10 9 0.07 0.00
 -5 -10 9 0.28 0.00
 -4 -10 9 1.53 0.00
 -3 -10 9 0.88 0.00
 -2 -10 9 -0.26 0.00
 -1 -10 9 -0.76 0.00
 0 -10 9 -0.39 0.00
 1 -10 9 0.19 0.00
 2 -10 9 0.50 0.00
 3 -10 9 0.29 0.00
 -10 -9 9 0.01 0.00
 -9 -9 9 -0.11 0.00
 -8 -9 9 0.10 0.00
 -7 -9 9 -0.20 0.00
 -6 -9 9 -0.31 0.00
 -5 -9 9 -0.08 0.00
 -4 -9 9 0.86 0.00
 -3 -9 9 0.90 0.00
 -2 -9 9 0.32 0.00
 -1 -9 9 -0.25 0.00
 0 -9 9 -0.27 0.00
 1 -9 9 0.20 0.00
 2 -9 9 0.60 0.00
 3 -9 9 0.82 0.00
 4 -9 9 0.59 0.00
 -11 -8 9 -0.69 0.00
 -10 -8 9 -0.49 0.00
 -9 -8 9 -0.42 0.00
 -8 -8 9 0.30 0.00
 -7 -8 9 0.11 0.00
 -6 -8 9 -0.37 0.00
 -5 -8 9 -0.33 0.00
 -4 -8 9 0.19 0.00
 -3 -8 9 0.51 0.00
 -2 -8 9 0.65 0.00
 -1 -8 9 0.39 0.00
 0 -8 9 0.11 0.00
 1 -8 9 0.31 0.00
 2 -8 9 0.56 0.00
 3 -8 9 0.53 0.00
 4 -8 9 0.86 0.00
 5 -8 9 0.30 0.00
 6 -8 9 0.12 0.00
 -11 -7 9 -0.26 0.00
 -10 -7 9 -0.11 0.00
 -9 -7 9 -0.49 0.00
 -8 -7 9 0.07 0.00
 -7 -7 9 0.33 0.00
 -6 -7 9 -0.08 0.00
 -5 -7 9 -0.41 0.00
 -4 -7 9 -0.21 0.00
 -3 -7 9 0.16 0.00
 -2 -7 9 0.88 0.00
 -1 -7 9 0.98 0.00
 0 -7 9 0.64 0.00
 1 -7 9 0.47 0.00
 2 -7 9 0.86 0.00
 3 -7 9 0.38 0.00
 4 -7 9 0.61 0.00
 5 -7 9 -0.03 0.00
 6 -7 9 -0.12 0.00
 7 -7 9 0.11 0.00
 -11 -6 9 -0.24 0.00
 -10 -6 9 0.47 0.00
 -9 -6 9 0.26 0.00
 -8 -6 9 0.26 0.00
 -7 -6 9 0.29 0.00
 -6 -6 9 0.19 0.00
 -5 -6 9 -0.44 0.00
 -4 -6 9 -0.57 0.00
 -3 -6 9 -0.42 0.00
 -2 -6 9 0.60 0.00
 -1 -6 9 0.98 0.00
 0 -6 9 1.00 0.00
 1 -6 9 0.53 0.00
 2 -6 9 1.06 0.00
 3 -6 9 0.70 0.00
 4 -6 9 0.80 0.00
 5 -6 9 0.11 0.00
 6 -6 9 -0.37 0.00
 7 -6 9 0.12 0.00
 8 -6 9 0.37 0.00
 -11 -5 9 -0.47 0.00
 -10 -5 9 0.11 0.00
 -9 -5 9 0.47 0.00
 -8 -5 9 0.71 0.00
 -7 -5 9 0.47 0.00
 -6 -5 9 0.44 0.00
 -5 -5 9 -0.21 0.00
 -4 -5 9 -0.57 0.00
 -3 -5 9 -0.91 0.00
 -2 -5 9 -0.19 0.00
 -1 -5 9 -0.10 0.00
 0 -5 9 0.31 0.00
 1 -5 9 0.15 0.00
 2 -5 9 0.78 0.00
 3 -5 9 0.76 0.00
 4 -5 9 0.88 0.00
 5 -5 9 0.85 0.00
 6 -5 9 0.12 0.00
 7 -5 9 0.26 0.00
 8 -5 9 0.52 0.00
 -11 -4 9 -0.14 0.00
 -10 -4 9 -0.15 0.00
 -9 -4 9 -0.10 0.00
 -8 -4 9 0.53 0.00
 -7 -4 9 0.70 0.00
 -6 -4 9 0.79 0.00
 -5 -4 9 0.27 0.00
 -4 -4 9 -0.05 0.00
 -3 -4 9 -0.65 0.00
 -2 -4 9 -0.45 0.00
 -1 -4 9 -1.17 0.00
 0 -4 9 -1.42 0.00
 1 -4 9 -1.30 0.00
 2 -4 9 -0.23 0.00
 3 -4 9 0.49 0.00
 4 -4 9 0.47 0.00
 5 -4 9 1.01 0.00
 6 -4 9 0.74 0.00
 7 -4 9 0.70 0.00
 8 -4 9 0.45 0.00
 9 -4 9 0.61 0.00
 -11 -3 9 -0.15 0.00
 -10 -3 9 0.08 0.00
 -9 -3 9 -0.33 0.00
 -8 -3 9 0.01 0.00
 -7 -3 9 0.67 0.00
 -6 -3 9 1.16 0.00
 -5 -3 9 0.98 0.00
 -4 -3 9 0.65 0.00
 -3 -3 9 0.05 0.00
 -2 -3 9 -0.05 0.00
 -1 -3 9 -1.00 0.00
 0 -3 9 -2.54 0.00
 1 -3 9 -3.30 0.00
 2 -3 9 -2.31 0.00
 3 -3 9 -0.40 0.00
 4 -3 9 0.24 0.00
 5 -3 9 0.88 0.00
 6 -3 9 0.90 0.00
 7 -3 9 1.05 0.00
 8 -3 9 0.37 0.00
 9 -3 9 0.44 0.00
 10 -3 9 0.06 0.00
 -11 -2 9 -0.68 0.00
 -10 -2 9 -0.04 0.00
 -9 -2 9 -0.32 0.00
 -8 -2 9 -0.32 0.00
 -7 -2 9 0.29 0.00
 -6 -2 9 1.03 0.00
 -5 -2 9 1.51 0.00
 -4 -2 9 1.36 0.00
 -3 -2 9 0.87 0.00
 -2 -2 9 0.37 0.00
 -1 -2 9 -0.17 0.00
 0 -2 9 -2.23 0.00
 1 -2 9 -4.32 0.00
 2 -2 9 -4.68 0.00
 3 -2 9 -2.51 0.00
 4 -2 9 -0.42 0.00
 5 -2 9 0.98 0.00
 6 -2 9 1.24 0.00
 7 -2 9 1.48 0.00
 8 -2 9 0.47 0.00
 9 -2 9 0.25 0.00
 10 -2 9 0.11 0.00
 -11 -1 9 -0.50 0.00
 -10 -1 9 0.03 0.00
 -9 -1 9 -0.32 0.00
 -8 -1 9 -0.37 0.00
 -7 -1 9 -0.09 0.00
 -6 -1 9 0.23 0.00
 -5 -1 9 1.03 0.00
 -4 -1 9 1.38 0.00
 -3 -1 9 1.61 0.00
 -2 -1 9 0.98 0.00
 -1 -1 9 0.76 0.00
 0 -1 9 -1.08 0.00
 1 -1 9 -3.72 0.00
 2 -1 9 -5.71 0.00
 3 -1 9 -4.90 0.00
 4 -1 9 -2.34 0.00
 5 -1 9 0.16 0.00
 6 -1 9 1.23 0.00
 7 -1 9 1.95 0.00
 8 -1 9 1.03 0.00
 9 -1 9 0.18 0.00
 10 -1 9 -0.07 0.00
 -11 0 9 -0.07 0.00
 -10 0 9 0.64 0.00
 -9 0 9 0.01 0.00
 -8 0 9 -0.14 0.00
 -7 0 9 0.02 0.00
 -6 0 9 -0.24 0.00
 -5 0 9 0.01 0.00
 -4 0 9 0.28 0.00
 -3 0 9 1.34 0.00
 -2 0 9 1.49 0.00
 -1 0 9 1.81 0.00
 0 0 9 0.54 0.00
 1 0 9 -1.85 0.00
 2 0 9 -4.78 0.00
 3 0 9 -5.77 0.00
 4 0 9 -4.33 0.00
 5 0 9 -1.73 0.00
 6 0 9 -0.04 0.00
 7 0 9 1.32 0.00
 8 0 9 1.38 0.00
 9 0 9 0.53 0.00
 10 0 9 -0.33 0.00
 11 0 9 -0.22 0.00
 -10 1 9 0.77 0.00
 -9 1 9 0.24 0.00
 -8 1 9 -0.02 0.00
 -7 1 9 0.25 0.00
 -6 1 9 -0.07 0.00
 -5 1 9 -0.36 0.00
 -4 1 9 -0.74 0.00
 -3 1 9 0.14 0.00
 -2 1 9 1.00 0.00
 -1 1 9 2.20 0.00
 0 1 9 2.03 0.00
 1 1 9 0.63 0.00
 2 1 9 -2.37 0.00
 3 1 9 -4.69 0.00
 4 1 9 -4.88 0.00
 5 1 9 -3.20 0.00
 6 1 9 -1.58 0.00
 7 1 9 -0.15 0.00
 8 1 9 0.76 0.00
 9 1 9 0.86 0.00
 10 1 9 0.26 0.00
 11 1 9 -0.83 0.00
 -10 2 9 0.53 0.00
 -9 2 9 0.17 0.00
 -8 2 9 -0.18 0.00
 -7 2 9 0.14 0.00
 -6 2 9 0.00 0.00
 -5 2 9 -0.36 0.00
 -4 2 9 -1.04 0.00
 -3 2 9 -0.86 0.00
 -2 2 9 -0.17 0.00
 -1 2 9 1.35 0.00
 0 2 9 2.36 0.00
 1 2 9 2.60 0.00
 2 2 9 0.57 0.00
 3 2 9 -2.35 0.00
 4 2 9 -3.91 0.00
 5 2 9 -3.51 0.00
 6 2 9 -2.34 0.00
 7 2 9 -1.10 0.00
 8 2 9 -0.08 0.00
 9 2 9 0.56 0.00
 10 2 9 1.12 0.00
 11 2 9 -0.05 0.00
 12 2 9 -0.84 0.00
 -9 3 9 0.40 0.00
 -8 3 9 0.04 0.00
 -7 3 9 0.26 0.00
 -6 3 9 0.14 0.00
 -5 3 9 -0.31 0.00
 -4 3 9 -1.04 0.00
 -3 3 9 -1.39 0.00
 -2 3 9 -1.29 0.00
 -1 3 9 -0.25 0.00
 0 3 9 1.34 0.00
 1 3 9 2.99 0.00
 2 3 9 2.78 0.00
 3 3 9 0.30 0.00
 4 3 9 -1.90 0.00
 5 3 9 -2.68 0.00
 6 3 9 -2.39 0.00
 7 3 9 -1.51 0.00
 8 3 9 -0.48 0.00
 9 3 9 0.00 0.00
 10 3 9 0.81 0.00
 11 3 9 0.72 0.00
 12 3 9 -0.13 0.00
 -9 4 9 0.60 0.00
 -8 4 9 0.54 0.00
 -7 4 9 0.75 0.00
 -6 4 9 0.65 0.00
 -5 4 9 0.14 0.00
 -4 4 9 -0.60 0.00
 -3 4 9 -1.33 0.00
 -2 4 9 -1.90 0.00
 -1 4 9 -1.84 0.00
 0 4 9 -0.38 0.00
 1 4 9 1.79 0.00
 2 4 9 3.26 0.00
 3 4 9 2.15 0.00
 4 4 9 0.27 0.00
 5 4 9 -1.02 0.00
 6 4 9 -1.57 0.00
 7 4 9 -1.55 0.00
 8 4 9 -0.76 0.00
 9 4 9 -0.26 0.00
 10 4 9 -0.28 0.00
 11 4 9 -0.04 0.00
 12 4 9 -0.12 0.00
 -7 5 9 0.86 0.00
 -6 5 9 0.88 0.00
 -5 5 9 0.45 0.00
 -4 5 9 0.05 0.00
 -3 5 9 -0.63 0.00
 -2 5 9 -1.48 0.00
 -1 5 9 -2.51 0.00
 0 5 9 -1.83 0.00
 1 5 9 -0.01 0.00
 2 5 9 2.12 0.00
 3 5 9 2.56 0.00
 4 5 9 1.72 0.00
 5 5 9 0.68 0.00
 6 5 9 -0.20 0.00
 7 5 9 -0.91 0.00
 8 5 9 -0.89 0.00
 9 5 9 -0.20 0.00
 10 5 9 -0.70 0.00
 11 5 9 -0.99 0.00
 12 5 9 -1.03 0.00
 -7 6 9 0.46 0.00
 -6 6 9 0.63 0.00
 -5 6 9 0.23 0.00
 -4 6 9 0.29 0.00
 -3 6 9 0.02 0.00
 -2 6 9 -0.40 0.00
 -1 6 9 -1.82 0.00
 0 6 9 -2.22 0.00
 1 6 9 -1.25 0.00
 2 6 9 0.43 0.00
 3 6 9 1.75 0.00
 4 6 9 2.05 0.00
 5 6 9 1.84 0.00
 6 6 9 0.99 0.00
 7 6 9 0.05 0.00
 8 6 9 -0.67 0.00
 9 6 9 -0.14 0.00
 10 6 9 -0.43 0.00
 11 6 9 -0.82 0.00
 12 6 9 -1.29 0.00
 -6 7 9 0.31 0.00
 -5 7 9 -0.09 0.00
 -4 7 9 0.41 0.00
 -3 7 9 0.51 0.00
 -2 7 9 0.50 0.00
 -1 7 9 -0.47 0.00
 0 7 9 -1.52 0.00
 1 7 9 -1.50 0.00
 2 7 9 -0.78 0.00
 3 7 9 0.47 0.00
 4 7 9 1.19 0.00
 5 7 9 1.99 0.00
 6 7 9 1.62 0.00
 7 7 9 0.79 0.00
 8 7 9 -0.24 0.00
 9 7 9 -0.13 0.00
 10 7 9 -0.29 0.00
 11 7 9 -0.32 0.00
 -5 8 9 -0.48 0.00
 -4 8 9 0.27 0.00
 -3 8 9 0.96 0.00
 -2 8 9 1.12 0.00
 -1 8 9 0.60 0.00
 0 8 9 -0.35 0.00
 1 8 9 -0.91 0.00
 2 8 9 -1.14 0.00
 3 8 9 -0.39 0.00
 4 8 9 -0.15 0.00
 5 8 9 0.90 0.00
 6 8 9 1.25 0.00
 7 8 9 0.93 0.00
 8 8 9 0.15 0.00
 9 8 9 0.16 0.00
 10 8 9 -0.13 0.00
 11 8 9 -0.08 0.00
 -4 9 9 -0.41 0.00
 -3 9 9 0.69 0.00
 -2 9 9 1.15 0.00
 -1 9 9 0.78 0.00
 0 9 9 0.40 0.00
 1 9 9 -0.04 0.00
 2 9 9 -0.77 0.00
 3 9 9 -0.45 0.00
 4 9 9 -0.68 0.00
 5 9 9 -0.34 0.00
 6 9 9 0.12 0.00
 7 9 9 0.29 0.00
 8 9 9 0.00 0.00
 9 9 9 0.45 0.00
 10 9 9 0.34 0.00
 11 9 9 0.36 0.00
 -3 10 9 0.05 0.00
 -2 10 9 0.64 0.00
 -1 10 9 0.11 0.00
 0 10 9 0.09 0.00
 1 10 9 0.31 0.00
 2 10 9 -0.29 0.00
 3 10 9 -0.26 0.00
 4 10 9 -0.22 0.00
 5 10 9 -0.51 0.00
 6 10 9 -0.52 0.00
 7 10 9 -0.36 0.00
 8 10 9 -0.55 0.00
 9 10 9 0.20 0.00
 10 10 9 0.48 0.00
 -1 11 9 -0.26 0.00
 0 11 9 -0.61 0.00
 1 11 9 -0.05 0.00
 2 11 9 -0.16 0.00
 3 11 9 -0.45 0.00
 4 11 9 0.14 0.00
 5 11 9 0.00 0.00
 6 11 9 -0.30 0.00
 7 11 9 -0.39 0.00
 8 11 9 -0.69 0.00
 9 11 9 -0.12 0.00
 1 12 9 -0.34 0.00
 2 12 9 -0.15 0.00
 3 12 9 -0.73 0.00
 4 12 9 -0.07 0.00
 5 12 9 0.23 0.00
 6 12 9 0.12 0.00
 7 12 9 -0.16 0.00
 -4 -12 10 -1.02 0.00
 -3 -12 10 0.12 0.00
 -7 -11 10 -0.51 0.00
 -6 -11 10 -0.19 0.00
 -5 -11 10 -0.22 0.00
 -4 -11 10 -1.56 0.00
 -3 -11 10 -0.63 0.00
 -2 -11 10 0.48 0.00
 -1 -11 10 0.73 0.00
 0 -11 10 0.57 0.00
 1 -11 10 0.17 0.00
 -9 -10 10 0.45 0.00
 -8 -10 10 0.17 0.00
 -7 -10 10 -0.14 0.00
 -6 -10 10 -0.12 0.00
 -5 -10 10 -0.08 0.00
 -4 -10 10 -1.44 0.00
 -3 -10 10 -1.22 0.00
 -2 -10 10 0.03 0.00
 -1 -10 10 0.57 0.00
 0 -10 10 0.46 0.00
 1 -10 10 0.10 0.00
 2 -10 10 -0.28 0.00
 3 -10 10 -0.39 0.00
 -10 -9 10 0.19 0.00
 -9 -9 10 0.36 0.00
 -8 -9 10 0.10 0.00
 -7 -9 10 0.13 0.00
 -6 -9 10 0.24 0.00
 -5 -9 10 0.22 0.00
 -4 -9 10 -0.72 0.00
 -3 -9 10 -1.14 0.00
 -2 -9 10 -0.50 0.00
 -1 -9 10 0.13 0.00
 0 -9 10 0.19 0.00
 1 -9 10 -0.03 0.00
 2 -9 10 -0.33 0.00
 3 -9 10 -0.61 0.00
 4 -9 10 -0.71 0.00
 -10 -8 10 0.42 0.00
 -9 -8 10 0.62 0.00
 -8 -8 10 0.01 0.00
 -7 -8 10 -0.07 0.00
 -6 -8 10 0.32 0.00
 -5 -8 10 0.38 0.00
 -4 -8 10 -0.07 0.00
 -3 -8 10 -0.60 0.00
 -2 -8 10 -0.80 0.00
 -1 -8 10 -0.49 0.00
 0 -8 10 -0.31 0.00
 1 -8 10 -0.27 0.00
 2 -8 10 -0.42 0.00
 3 -8 10 -0.22 0.00
 4 -8 10 -0.82 0.00
 5 -8 10 -0.42 0.00
 -11 -7 10 0.04 0.00
 -10 -7 10 -0.23 0.00
 -9 -7 10 0.34 0.00
 -8 -7 10 0.05 0.00
 -7 -7 10 -0.24 0.00
 -6 -7 10 0.08 0.00
 -5 -7 10 0.39 0.00
 -4 -7 10 0.28 0.00
 -3 -7 10 -0.04 0.00
 -2 -7 10 -0.87 0.00
 -1 -7 10 -1.01 0.00
 0 -7 10 -0.91 0.00
 1 -7 10 -0.52 0.00
 2 -7 10 -0.82 0.00
 3 -7 10 -0.11 0.00
 4 -7 10 -0.42 0.00
 5 -7 10 -0.15 0.00
 6 -7 10 0.06 0.00
 7 -7 10 -0.09 0.00
 -11 -6 10 0.27 0.00
 -10 -6 10 -0.62 0.00
 -9 -6 10 -0.51 0.00
 -8 -6 10 -0.34 0.00
 -7 -6 10 -0.30 0.00
 -6 -6 10 -0.19 0.00
 -5 -6 10 0.31 0.00
 -4 -6 10 0.51 0.00
 -3 -6 10 0.63 0.00
 -2 -6 10 -0.45 0.00
 -1 -6 10 -0.98 0.00
 0 -6 10 -1.27 0.00
 1 -6 10 -0.57 0.00
 2 -6 10 -0.94 0.00
 3 -6 10 -0.41 0.00
 4 -6 10 -0.39 0.00
 5 -6 10 -0.15 0.00
 6 -6 10 0.29 0.00
 7 -6 10 -0.23 0.00
 -11 -5 10 0.50 0.00
 -10 -5 10 -0.10 0.00
 -9 -5 10 -0.56 0.00
 -8 -5 10 -0.71 0.00
 -7 -5 10 -0.49 0.00
 -6 -5 10 -0.39 0.00
 -5 -5 10 0.09 0.00
 -4 -5 10 0.43 0.00
 -3 -5 10 1.06 0.00
 -2 -5 10 0.39 0.00
 -1 -5 10 -0.07 0.00
 0 -5 10 -0.80 0.00
 1 -5 10 -0.36 0.00
 2 -5 10 -0.56 0.00
 3 -5 10 -0.34 0.00
 4 -5 10 -0.24 0.00
 5 -5 10 -0.49 0.00
 6 -5 10 0.05 0.00
 7 -5 10 -0.37 0.00
 8 -5 10 -0.55 0.00
 -11 -4 10 0.15 0.00
 -10 -4 10 0.12 0.00
 -9 -4 10 -0.02 0.00
 -8 -4 10 -0.44 0.00
 -7 -4 10 -0.66 0.00
 -6 -4 10 -0.69 0.00
 -5 -4 10 -0.30 0.00
 -4 -4 10 0.03 0.00
 -3 -4 10 0.79 0.00
 -2 -4 10 0.74 0.00
 -1 -4 10 0.86 0.00
 0 -4 10 0.55 0.00
 1 -4 10 0.53 0.00
 2 -4 10 0.16 0.00
 3 -4 10 -0.07 0.00
 4 -4 10 0.20 0.00
 5 -4 10 -0.36 0.00
 6 -4 10 -0.24 0.00
 7 -4 10 -0.58 0.00
 8 -4 10 -0.51 0.00
 9 -4 10 -0.70 0.00
 -11 -3 10 0.22 0.00
 -10 -3 10 -0.02 0.00
 -9 -3 10 0.15 0.00
 -8 -3 10 0.02 0.00
 -7 -3 10 -0.60 0.00
 -6 -3 10 -1.07 0.00
 -5 -3 10 -1.00 0.00
 -4 -3 10 -0.56 0.00
 -3 -3 10 0.19 0.00
 -2 -3 10 0.54 0.00
 -1 -3 10 0.81 0.00
 0 -3 10 1.53 0.00
 1 -3 10 1.98 0.00
 2 -3 10 1.59 0.00
 3 -3 10 0.49 0.00
 4 -3 10 0.27 0.00
 5 -3 10 -0.22 0.00
 6 -3 10 -0.40 0.00
 7 -3 10 -0.76 0.00
 8 -3 10 -0.43 0.00
 9 -3 10 -0.53 0.00
 10 -3 10 -0.09 0.00
 -11 -2 10 0.59 0.00
 -10 -2 10 0.16 0.00
 -9 -2 10 0.22 0.00
 -8 -2 10 0.30 0.00
 -7 -2 10 -0.23 0.00
 -6 -2 10 -0.93 0.00
 -5 -2 10 -1.51 0.00
 -4 -2 10 -1.31 0.00
 -3 -2 10 -0.63 0.00
 -2 -2 10 0.24 0.00
 -1 -2 10 0.31 0.00
 0 -2 10 1.39 0.00
 1 -2 10 2.74 0.00
 2 -2 10 3.33 0.00
 3 -2 10 2.04 0.00
 4 -2 10 0.60 0.00
 5 -2 10 -0.32 0.00
 6 -2 10 -0.81 0.00
 7 -2 10 -1.18 0.00
 8 -2 10 -0.63 0.00
 9 -2 10 -0.34 0.00
 10 -2 10 -0.07 0.00
 -11 -1 10 0.29 0.00
 -10 -1 10 -0.05 0.00
 -9 -1 10 0.21 0.00
 -8 -1 10 0.33 0.00
 -7 -1 10 0.07 0.00
 -6 -1 10 -0.28 0.00
 -5 -1 10 -1.00 0.00
 -4 -1 10 -1.33 0.00
 -3 -1 10 -1.37 0.00
 -2 -1 10 -0.44 0.00
 -1 -1 10 -0.28 0.00
 0 -1 10 0.71 0.00
 1 -1 10 2.30 0.00
 2 -1 10 3.97 0.00
 3 -1 10 3.81 0.00
 4 -1 10 1.97 0.00
 5 -1 10 0.34 0.00
 6 -1 10 -0.76 0.00
 7 -1 10 -1.45 0.00
 8 -1 10 -1.16 0.00
 9 -1 10 -0.33 0.00
 10 -1 10 0.12 0.00
 11 -1 10 -0.13 0.00
 -10 0 10 -0.67 0.00
 -9 0 10 -0.22 0.00
 -8 0 10 0.08 0.00
 -7 0 10 -0.05 0.00
 -6 0 10 0.00 0.00
 -5 0 10 -0.17 0.00
 -4 0 10 -0.39 0.00
 -3 0 10 -1.05 0.00
 -2 0 10 -1.05 0.00
 -1 0 10 -1.16 0.00
 0 0 10 -0.34 0.00
 1 0 10 1.11 0.00
 2 0 10 3.13 0.00
 3 0 10 4.30 0.00
 4 0 10 3.34 0.00
 5 0 10 1.75 0.00
 6 0 10 0.29 0.00
 7 0 10 -0.70 0.00
 8 0 10 -1.20 0.00
 9 0 10 -0.56 0.00
 10 0 10 0.18 0.00
 11 0 10 0.48 0.00
 -10 1 10 -0.71 0.00
 -9 1 10 -0.47 0.00
 -8 1 10 -0.06 0.00
 -7 1 10 -0.20 0.00
 -6 1 10 -0.10 0.00
 -5 1 10 0.11 0.00
 -4 1 10 0.33 0.00
 -3 1 10 -0.02 0.00
 -2 1 10 -0.66 0.00
 -1 1 10 -1.52 0.00
 0 1 10 -1.52 0.00
 1 1 10 -0.56 0.00
 2 1 10 1.32 0.00
 3 1 10 3.35 0.00
 4 1 10 3.58 0.00
 5 1 10 2.75 0.00
 6 1 10 1.43 0.00
 7 1 10 0.50 0.00
 8 1 10 -0.44 0.00
 9 1 10 -0.60 0.00
 10 1 10 -0.47 0.00
 11 1 10 0.67 0.00
 -10 2 10 -0.44 0.00
 -9 2 10 -0.38 0.00
 -8 2 10 0.06 0.00
 -7 2 10 -0.10 0.00
 -6 2 10 -0.05 0.00
 -5 2 10 0.21 0.00
 -4 2 10 0.57 0.00
 -3 2 10 0.70 0.00
 -2 2 10 0.26 0.00
 -1 2 10 -0.68 0.00
 0 2 10 -1.73 0.00
 1 2 10 -1.95 0.00
 2 2 10 -0.93 0.00
 3 2 10 1.44 0.00
 4 2 10 2.63 0.00
 5 2 10 2.79 0.00
 6 2 10 1.98 0.00
 7 2 10 1.18 0.00
 8 2 10 0.26 0.00
 9 2 10 -0.23 0.00
 10 2 10 -1.07 0.00
 11 2 10 -0.27 0.00
 -9 3 10 -0.43 0.00
 -8 3 10 -0.09 0.00
 -7 3 10 -0.21 0.00
 -6 3 10 -0.14 0.00
 -5 3 10 0.19 0.00
 -4 3 10 0.66 0.00
 -3 3 10 1.06 0.00
 -2 3 10 1.03 0.00
 -1 3 10 0.73 0.00
 0 3 10 -0.65 0.00
 1 3 10 -1.94 0.00
 2 3 10 -2.46 0.00
 3 3 10 -0.67 0.00
 4 3 10 0.92 0.00
 5 3 10 1.81 0.00
 6 3 10 1.83 0.00
 7 3 10 1.42 0.00
 8 3 10 0.60 0.00
 9 3 10 0.16 0.00
 10 3 10 -0.62 0.00
 11 3 10 -0.81 0.00
 12 3 10 0.04 0.00
 -9 4 10 -0.34 0.00
 -8 4 10 -0.36 0.00
 -7 4 10 -0.58 0.00
 -6 4 10 -0.52 0.00
 -5 4 10 -0.14 0.00
 -4 4 10 0.39 0.00
 -3 4 10 0.99 0.00
 -2 4 10 1.31 0.00
 -1 4 10 1.85 0.00
 0 4 10 0.86 0.00
 1 4 10 -0.68 0.00
 2 4 10 -2.34 0.00
 3 4 10 -1.87 0.00
 4 4 10 -0.67 0.00
 5 4 10 0.31 0.00
 6 4 10 0.92 0.00
 7 4 10 1.20 0.00
 8 4 10 0.79 0.00
 9 4 10 0.20 0.00
 10 4 10 0.26 0.00
 11 4 10 -0.03 0.00
 12 4 10 0.27 0.00
 -8 5 10 -0.19 0.00
 -7 5 10 -0.55 0.00
 -6 5 10 -0.69 0.00
 -5 5 10 -0.31 0.00
 -4 5 10 0.04 0.00
 -3 5 10 0.57 0.00
 -2 5 10 0.87 0.00
 -1 5 10 1.99 0.00
 0 5 10 1.83 0.00
 1 5 10 0.65 0.00
 2 5 10 -1.10 0.00
 3 5 10 -1.82 0.00
 4 5 10 -1.45 0.00
 5 5 10 -0.93 0.00
 6 5 10 -0.22 0.00
 7 5 10 0.47 0.00
 8 5 10 0.84 0.00
 9 5 10 0.00 0.00
 10 5 10 0.38 0.00
 11 5 10 0.67 0.00
 12 5 10 1.04 0.00
 -7 6 10 -0.07 0.00
 -6 6 10 -0.43 0.00
 -5 6 10 -0.11 0.00
 -4 6 10 -0.12 0.00
 -3 6 10 0.23 0.00
 -2 6 10 0.20 0.00
 -1 6 10 1.17 0.00
 0 6 10 1.77 0.00
 1 6 10 1.26 0.00
 2 6 10 0.16 0.00
 3 6 10 -1.02 0.00
 4 6 10 -1.39 0.00
 5 6 10 -1.59 0.00
 6 6 10 -1.05 0.00
 7 6 10 -0.37 0.00
 8 6 10 0.67 0.00
 9 6 10 0.06 0.00
 10 6 10 0.09 0.00
 11 6 10 0.37 0.00
 12 6 10 1.05 0.00
 -6 7 10 -0.03 0.00
 -5 7 10 0.34 0.00
 -4 7 10 -0.21 0.00
 -3 7 10 -0.27 0.00
 -2 7 10 -0.39 0.00
 -1 7 10 0.13 0.00
 0 7 10 0.95 0.00
 1 7 10 1.08 0.00
 2 7 10 0.85 0.00
 3 7 10 -0.07 0.00
 4 7 10 -0.60 0.00
 5 7 10 -1.43 0.00
 6 7 10 -1.32 0.00
 7 7 10 -0.95 0.00
 8 7 10 0.21 0.00
 9 7 10 0.17 0.00
 10 7 10 0.19 0.00
 11 7 10 0.02 0.00
 -5 8 10 0.81 0.00
 -4 8 10 0.22 0.00
 -3 8 10 -0.62 0.00
 -2 8 10 -0.96 0.00
 -1 8 10 -0.58 0.00
 0 8 10 0.01 0.00
 1 8 10 0.45 0.00
 2 8 10 0.83 0.00
 3 8 10 0.45 0.00
 4 8 10 0.30 0.00
 5 8 10 -0.48 0.00
 6 8 10 -0.82 0.00
 7 8 10 -0.87 0.00
 8 8 10 -0.19 0.00
 9 8 10 -0.19 0.00
 10 8 10 0.12 0.00
 11 8 10 -0.06 0.00
 -4 9 10 0.79 0.00
 -3 9 10 -0.18 0.00
 -2 9 10 -0.94 0.00
 -1 9 10 -0.56 0.00
 0 9 10 -0.40 0.00
 1 9 10 -0.16 0.00
 2 9 10 0.41 0.00
 3 9 10 0.42 0.00
 4 9 10 0.43 0.00
 5 9 10 0.28 0.00
 6 9 10 -0.06 0.00
 7 9 10 -0.26 0.00
 8 9 10 0.06 0.00
 9 9 10 -0.45 0.00
 10 9 10 -0.31 0.00
 -3 10 10 0.16 0.00
 -2 10 10 -0.59 0.00
 -1 10 10 0.07 0.00
 0 10 10 0.13 0.00
 1 10 10 -0.22 0.00
 2 10 10 0.06 0.00
 3 10 10 0.40 0.00
 4 10 10 0.05 0.00
 5 10 10 0.21 0.00
 6 10 10 0.16 0.00
 7 10 10 0.08 0.00
 8 10 10 0.45 0.00
 9 10 10 -0.18 0.00
 10 10 10 -0.32 0.00
 -1 11 10 0.12 0.00
 0 11 10 0.74 0.00
 1 11 10 0.26 0.00
 2 11 10 -0.01 0.00
 3 11 10 0.65 0.00
 4 11 10 0.01 0.00
 5 11 10 -0.09 0.00
 6 11 10 -0.06 0.00
 7 11 10 0.06 0.00
 8 11 10 0.49 0.00
 2 12 10 0.01 0.00
 3 12 10 0.76 0.00
 4 12 10 0.29 0.00
 5 12 10 -0.09 0.00
 6 12 10 -0.27 0.00
 -7 -11 11 0.43 0.00
 -6 -11 11 0.23 0.00
 -5 -11 11 0.04 0.00
 -4 -11 11 1.41 0.00
 -3 -11 11 0.93 0.00
 -2 -11 11 -0.23 0.00
 -1 -11 11 -0.49 0.00
 0 -11 11 -0.61 0.00
 -8 -10 11 -0.30 0.00
 -7 -10 11 0.20 0.00
 -6 -10 11 0.20 0.00
 -5 -10 11 -0.14 0.00
 -4 -10 11 1.14 0.00
 -3 -10 11 1.44 0.00
 -2 -10 11 0.17 0.00
 -1 -10 11 -0.44 0.00
 0 -10 11 -0.37 0.00
 1 -10 11 -0.28 0.00
 2 -10 11 -0.01 0.00
 -9 -9 11 -0.65 0.00
 -8 -9 11 -0.43 0.00
 -7 -9 11 -0.13 0.00
 -6 -9 11 -0.09 0.00
 -5 -9 11 -0.31 0.00
 -4 -9 11 0.41 0.00
 -3 -9 11 1.26 0.00
 -2 -9 11 0.77 0.00
 -1 -9 11 -0.07 0.00
 0 -9 11 -0.10 0.00
 1 -9 11 -0.06 0.00
 2 -9 11 0.12 0.00
 3 -9 11 0.25 0.00
 4 -9 11 0.67 0.00
 -10 -8 11 -0.16 0.00
 -9 -8 11 -0.63 0.00
 -8 -8 11 -0.33 0.00
 -7 -8 11 -0.12 0.00
 -6 -8 11 -0.31 0.00
 -5 -8 11 -0.44 0.00
 -4 -8 11 -0.19 0.00
 -3 -8 11 0.52 0.00
 -2 -8 11 1.08 0.00
 -1 -8 11 0.63 0.00
 0 -8 11 0.47 0.00
 1 -8 11 0.23 0.00
 2 -8 11 0.35 0.00
 3 -8 11 -0.11 0.00
 4 -8 11 0.62 0.00
 5 -8 11 0.50 0.00
 -10 -7 11 0.51 0.00
 -9 -7 11 -0.02 0.00
 -8 -7 11 -0.03 0.00
 -7 -7 11 0.15 0.00
 -6 -7 11 -0.14 0.00
 -5 -7 11 -0.45 0.00
 -4 -7 11 -0.47 0.00
 -3 -7 11 -0.30 0.00
 -2 -7 11 0.87 0.00
 -1 -7 11 1.11 0.00
 0 -7 11 1.19 0.00
 1 -7 11 0.58 0.00
 2 -7 11 0.80 0.00
 3 -7 11 -0.12 0.00
 4 -7 11 0.07 0.00
 5 -7 11 0.20 0.00
 6 -7 11 0.02 0.00
 -11 -6 11 -0.35 0.00
 -10 -6 11 0.59 0.00
 -9 -6 11 0.72 0.00
 -8 -6 11 0.47 0.00
 -7 -6 11 0.38 0.00
 -6 -6 11 0.17 0.00
 -5 -6 11 -0.24 0.00
 -4 -6 11 -0.44 0.00
 -3 -6 11 -0.97 0.00
 -2 -6 11 0.06 0.00
 -1 -6 11 0.82 0.00
 0 -6 11 1.57 0.00
 1 -6 11 0.78 0.00
 2 -6 11 0.96 0.00
 3 -6 11 0.27 0.00
 4 -6 11 -0.07 0.00
 5 -6 11 -0.06 0.00
 6 -6 11 -0.35 0.00
 7 -6 11 0.27 0.00
 -11 -5 11 -0.54 0.00
 -10 -5 11 0.00 0.00
 -9 -5 11 0.62 0.00
 -8 -5 11 0.71 0.00
 -7 -5 11 0.54 0.00
 -6 -5 11 0.32 0.00
 -5 -5 11 -0.03 0.00
 -4 -5 11 -0.16 0.00
 -3 -5 11 -1.05 0.00
 -2 -5 11 -0.82 0.00
 -1 -5 11 -0.28 0.00
 0 -5 11 1.04 0.00
 1 -5 11 0.78 0.00
 2 -5 11 0.73 0.00
 3 -5 11 0.33 0.00
 4 -5 11 -0.10 0.00
 5 -5 11 0.05 0.00
 6 -5 11 -0.40 0.00
 7 -5 11 0.19 0.00
 8 -5 11 0.50 0.00
 -11 -4 11 -0.22 0.00
 -10 -4 11 -0.20 0.00
 -9 -4 11 0.14 0.00
 -8 -4 11 0.41 0.00
 -7 -4 11 0.67 0.00
 -6 -4 11 0.62 0.00
 -5 -4 11 0.28 0.00
 -4 -4 11 0.13 0.00
 -3 -4 11 -0.62 0.00
 -2 -4 11 -1.01 0.00
 -1 -4 11 -1.14 0.00
 0 -4 11 -0.29 0.00
 1 -4 11 0.13 0.00
 2 -4 11 0.35 0.00
 3 -4 11 0.21 0.00
 4 -4 11 -0.29 0.00
 5 -4 11 0.00 0.00
 6 -4 11 -0.14 0.00
 7 -4 11 0.19 0.00
 8 -4 11 0.41 0.00
 9 -4 11 0.60 0.00
 -11 -3 11 -0.26 0.00
 -10 -3 11 -0.13 0.00
 -9 -3 11 -0.08 0.00
 -8 -3 11 -0.02 0.00
 -7 -3 11 0.55 0.00
 -6 -3 11 1.04 0.00
 -5 -3 11 1.03 0.00
 -4 -3 11 0.66 0.00
 -3 -3 11 -0.07 0.00
 -2 -3 11 -0.81 0.00
 -1 -3 11 -1.09 0.00
 0 -3 11 -1.20 0.00
 1 -3 11 -1.11 0.00
 2 -3 11 -0.68 0.00
 3 -3 11 -0.14 0.00
 4 -3 11 -0.18 0.00
 5 -3 11 -0.10 0.00
 6 -3 11 0.19 0.00
 7 -3 11 0.42 0.00
 8 -3 11 0.43 0.00
 9 -3 11 0.46 0.00
 -11 -2 11 -0.40 0.00
 -10 -2 11 -0.19 0.00
 -9 -2 11 -0.20 0.00
 -8 -2 11 -0.33 0.00
 -7 -2 11 0.09 0.00
 -6 -2 11 0.89 0.00
 -5 -2 11 1.48 0.00
 -4 -2 11 1.41 0.00
 -3 -2 11 0.74 0.00
 -2 -2 11 -0.45 0.00
 -1 -2 11 -0.73 0.00
 0 -2 11 -1.18 0.00
 1 -2 11 -1.83 0.00
 2 -2 11 -2.08 0.00
 3 -2 11 -1.36 0.00
 4 -2 11 -0.32 0.00
 5 -2 11 -0.05 0.00
 6 -2 11 0.56 0.00
 7 -2 11 0.83 0.00
 8 -2 11 0.77 0.00
 9 -2 11 0.42 0.00
 10 -2 11 0.08 0.00
 -11 -1 11 -0.07 0.00
 -10 -1 11 0.18 0.00
 -9 -1 11 -0.03 0.00
 -8 -1 11 -0.29 0.00
 -7 -1 11 -0.24 0.00
 -6 -1 11 0.29 0.00
 -5 -1 11 0.97 0.00
 -4 -1 11 1.40 0.00
 -3 -1 11 1.32 0.00
 -2 -1 11 0.34 0.00
 -1 -1 11 -0.16 0.00
 0 -1 11 -0.71 0.00
 1 -1 11 -1.66 0.00
 2 -1 11 -2.64 0.00
 3 -1 11 -2.79 0.00
 4 -1 11 -1.34 0.00
 5 -1 11 -0.54 0.00
 6 -1 11 0.48 0.00
 7 -1 11 0.91 0.00
 8 -1 11 1.12 0.00
 9 -1 11 0.46 0.00
 10 -1 11 0.01 0.00
 -10 0 11 0.67 0.00
 -9 0 11 0.49 0.00
 -8 0 11 0.13 0.00
 -7 0 11 -0.04 0.00
 -6 0 11 0.02 0.00
 -5 0 11 0.24 0.00
 -4 0 11 0.66 0.00
 -3 0 11 0.92 0.00
 -2 0 11 0.87 0.00
 -1 0 11 0.69 0.00
 0 0 11 0.19 0.00
 1 0 11 -0.90 0.00
 2 0 11 -2.10 0.00
 3 0 11 -3.22 0.00
 4 0 11 -2.39 0.00
 5 0 11 -1.60 0.00
 6 0 11 -0.33 0.00
 7 0 11 0.30 0.00
 8 0 11 0.94 0.00
 9 0 11 0.48 0.00
 10 0 11 0.04 0.00
 11 0 11 -0.52 0.00
 -10 1 11 0.58 0.00
 -9 1 11 0.64 0.00
 -8 1 11 0.31 0.00
 -7 1 11 0.23 0.00
 -6 1 11 0.09 0.00
 -5 1 11 -0.10 0.00
 -4 1 11 0.08 0.00
 -3 1 11 0.13 0.00
 -2 1 11 0.57 0.00
 -1 1 11 0.95 0.00
 0 1 11 1.18 0.00
 1 1 11 0.35 0.00
 2 1 11 -0.75 0.00
 3 1 11 -2.47 0.00
 4 1 11 -2.54 0.00
 5 1 11 -2.32 0.00
 6 1 11 -1.27 0.00
 7 1 11 -0.56 0.00
 8 1 11 0.33 0.00
 9 1 11 0.41 0.00
 10 1 11 0.57 0.00
 11 1 11 -0.44 0.00
 -9 2 11 0.43 0.00
 -8 2 11 0.08 0.00
 -7 2 11 0.15 0.00
 -6 2 11 0.09 0.00
 -5 2 11 -0.23 0.00
 -4 2 11 -0.30 0.00
 -3 2 11 -0.45 0.00
 -2 2 11 -0.09 0.00
 -1 2 11 0.25 0.00
 0 2 11 1.24 0.00
 1 2 11 1.32 0.00
 2 2 11 0.97 0.00
 3 2 11 -0.90 0.00
 4 2 11 -1.71 0.00
 5 2 11 -2.12 0.00
 6 2 11 -1.68 0.00
 7 2 11 -1.11 0.00
 8 2 11 -0.27 0.00
 9 2 11 0.15 0.00
 10 2 11 1.05 0.00
 11 2 11 0.54 0.00
 -9 3 11 0.32 0.00
 -8 3 11 0.06 0.00
 -7 3 11 0.12 0.00
 -6 3 11 0.06 0.00
 -5 3 11 -0.16 0.00
 -4 3 11 -0.48 0.00
 -3 3 11 -0.83 0.00
 -2 3 11 -0.69 0.00
 -1 3 11 -0.85 0.00
 0 3 11 0.22 0.00
 1 3 11 1.10 0.00
 2 3 11 1.89 0.00
 3 3 11 0.73 0.00
 4 3 11 -0.36 0.00
 5 3 11 -1.10 0.00
 6 3 11 -1.35 0.00
 7 3 11 -1.19 0.00
 8 3 11 -0.64 0.00
 9 3 11 -0.19 0.00
 10 3 11 0.57 0.00
 11 3 11 1.03 0.00
 -8 4 11 0.18 0.00
 -7 4 11 0.34 0.00
 -6 4 11 0.25 0.00
 -5 4 11 0.01 0.00
 -4 4 11 -0.35 0.00
 -3 4 11 -0.83 0.00
 -2 4 11 -0.89 0.00
 -1 4 11 -1.63 0.00
 0 4 11 -1.05 0.00
 1 4 11 0.04 0.00
 2 4 11 1.45 0.00
 3 4 11 1.43 0.00
 4 4 11 0.69 0.00
 5 4 11 0.12 0.00
 6 4 11 -0.50 0.00
 7 4 11 -0.83 0.00
 8 4 11 -0.80 0.00
 9 4 11 -0.18 0.00
 10 4 11 -0.20 0.00
 11 4 11 0.28 0.00
 12 4 11 -0.17 0.00
 -8 5 11 0.00 0.00
 -7 5 11 0.25 0.00
 -6 5 11 0.41 0.00
 -5 5 11 0.09 0.00
 -4 5 11 -0.21 0.00
 -3 5 11 -0.70 0.00
 -2 5 11 -0.58 0.00
 -1 5 11 -1.49 0.00
 0 5 11 -1.70 0.00
 1 5 11 -0.87 0.00
 2 5 11 0.39 0.00
 3 5 11 1.20 0.00
 4 5 11 1.02 0.00
 5 5 11 0.93 0.00
 6 5 11 0.37 0.00
 7 5 11 -0.16 0.00
 8 5 11 -0.87 0.00
 9 5 11 -0.03 0.00
 10 5 11 -0.20 0.00
 11 5 11 -0.36 0.00
 -7 6 11 -0.21 0.00
 -6 6 11 0.15 0.00
 -5 6 11 -0.06 0.00
 -4 6 11 -0.02 0.00
 -3 6 11 -0.51 0.00
 -2 6 11 -0.28 0.00
 -1 6 11 -0.71 0.00
 0 6 11 -1.36 0.00
 1 6 11 -1.11 0.00
 2 6 11 -0.46 0.00
 3 6 11 0.56 0.00
 4 6 11 0.83 0.00
 5 6 11 1.20 0.00
 6 6 11 0.87 0.00
 7 6 11 0.58 0.00
 8 6 11 -0.67 0.00
 9 6 11 -0.23 0.00
 10 6 11 -0.01 0.00
 11 6 11 -0.14 0.00
 -6 7 11 -0.22 0.00
 -5 7 11 -0.63 0.00
 -4 7 11 -0.03 0.00
 -3 7 11 0.04 0.00
 -2 7 11 0.16 0.00
 -1 7 11 -0.01 0.00
 0 7 11 -0.54 0.00
 1 7 11 -0.72 0.00
 2 7 11 -0.77 0.00
 3 7 11 -0.13 0.00
 4 7 11 0.29 0.00
 5 7 11 0.93 0.00
 6 7 11 0.81 0.00
 7 7 11 0.93 0.00
 8 7 11 -0.07 0.00
 9 7 11 -0.24 0.00
 10 7 11 -0.21 0.00
 11 7 11 0.02 0.00
 -5 8 11 -0.99 0.00
 -4 8 11 -0.65 0.00
 -3 8 11 0.24 0.00
 -2 8 11 0.74 0.00
 -1 8 11 0.43 0.00
 0 8 11 0.15 0.00
 1 8 11 -0.17 0.00
 2 8 11 -0.53 0.00
 3 8 11 -0.49 0.00
 4 8 11 -0.23 0.00
 5 8 11 0.32 0.00
 6 8 11 0.39 0.00
 7 8 11 0.60 0.00
 8 8 11 0.22 0.00
 9 8 11 0.28 0.00
 10 8 11 -0.07 0.00
 11 8 11 0.08 0.00
 -4 9 11 -0.93 0.00
 -3 9 11 -0.18 0.00
 -2 9 11 0.80 0.00
 -1 9 11 0.33 0.00
 0 9 11 0.23 0.00
 1 9 11 0.14 0.00
 2 9 11 -0.09 0.00
 3 9 11 -0.48 0.00
 4 9 11 -0.24 0.00
 5 9 11 -0.02 0.00
 6 9 11 0.19 0.00
 7 9 11 0.23 0.00
 8 9 11 -0.09 0.00
 9 9 11 0.46 0.00
 10 9 11 0.31 0.00
 -2 10 11 0.74 0.00
 -1 10 11 0.00 0.00
 0 10 11 -0.38 0.00
 1 10 11 -0.10 0.00
 2 10 11 0.16 0.00
 3 10 11 -0.49 0.00
 4 10 11 -0.07 0.00
 5 10 11 0.03 0.00
 6 10 11 0.31 0.00
 7 10 11 0.32 0.00
 8 10 11 -0.24 0.00
 9 10 11 0.23 0.00
 0 11 11 -0.69 0.00
 1 11 11 -0.60 0.00
 2 11 11 0.10 0.00
 3 11 11 -0.63 0.00
 4 11 11 -0.20 0.00
 5 11 11 0.03 0.00
 6 11 11 0.37 0.00
 7 11 11 0.40 0.00
 8 11 11 -0.19 0.00
 3 12 11 -0.61 0.00
 4 12 11 -0.40 0.00
 5 12 11 -0.12 0.00
 -6 -11 12 -0.21 0.00
 -5 -11 12 0.17 0.00
 -4 -11 12 -1.09 0.00
 -3 -11 12 -1.09 0.00
 -2 -11 12 0.08 0.00
 -1 -11 12 0.32 0.00
 0 -11 12 0.46 0.00
 -8 -10 12 0.48 0.00
 -7 -10 12 -0.26 0.00
 -6 -10 12 -0.38 0.00
 -5 -10 12 0.26 0.00
 -4 -10 12 -0.65 0.00
 -3 -10 12 -1.46 0.00
 -2 -10 12 -0.39 0.00
 -1 -10 12 0.41 0.00
 0 -10 12 0.32 0.00
 1 -10 12 0.36 0.00
 2 -10 12 0.18 0.00
 -9 -9 12 0.78 0.00
 -8 -9 12 0.82 0.00
 -7 -9 12 0.30 0.00
 -6 -9 12 -0.07 0.00
 -5 -9 12 0.28 0.00
 -4 -9 12 0.02 0.00
 -3 -9 12 -1.08 0.00
 -2 -9 12 -1.10 0.00
 -1 -9 12 -0.08 0.00
 0 -9 12 0.07 0.00
 1 -9 12 0.18 0.00
 2 -9 12 0.01 0.00
 3 -9 12 0.06 0.00
 4 -9 12 -0.56 0.00
 -10 -8 12 -0.12 0.00
 -9 -8 12 0.39 0.00
 -8 -8 12 0.50 0.00
 -7 -8 12 0.37 0.00
 -6 -8 12 0.38 0.00
 -5 -8 12 0.49 0.00
 -4 -8 12 0.52 0.00
 -3 -8 12 -0.11 0.00
 -2 -8 12 -1.30 0.00
 -1 -8 12 -0.95 0.00
 0 -8 12 -0.72 0.00
 1 -8 12 -0.18 0.00
 2 -8 12 -0.22 0.00
 3 -8 12 0.39 0.00
 4 -8 12 -0.32 0.00
 5 -8 12 -0.54 0.00
 -10 -7 12 -0.55 0.00
 -9 -7 12 -0.29 0.00
 -8 -7 12 -0.11 0.00
 -7 -7 12 -0.17 0.00
 -6 -7 12 0.18 0.00
 -5 -7 12 0.50 0.00
 -4 -7 12 0.66 0.00
 -3 -7 12 0.90 0.00
 -2 -7 12 -0.62 0.00
 -1 -7 12 -1.21 0.00
 0 -7 12 -1.59 0.00
 1 -7 12 -0.75 0.00
 2 -7 12 -0.78 0.00
 3 -7 12 0.27 0.00
 4 -7 12 0.37 0.00
 5 -7 12 -0.06 0.00
 6 -7 12 -0.04 0.00
 -10 -6 12 -0.41 0.00
 -9 -6 12 -0.77 0.00
 -8 -6 12 -0.55 0.00
 -7 -6 12 -0.53 0.00
 -6 -6 12 -0.20 0.00
 -5 -6 12 0.20 0.00
 -4 -6 12 0.28 0.00
 -3 -6 12 1.24 0.00
 -2 -6 12 0.49 0.00
 -1 -6 12 -0.39 0.00
 0 -6 12 -1.71 0.00
 1 -6 12 -1.10 0.00
 2 -6 12 -1.13 0.00
 3 -6 12 -0.40 0.00
 4 -6 12 0.35 0.00
 5 -6 12 0.41 0.00
 6 -6 12 0.55 0.00
 7 -6 12 -0.14 0.00
 -11 -5 12 0.56 0.00
 -10 -5 12 0.15 0.00
 -9 -5 12 -0.63 0.00
 -8 -5 12 -0.66 0.00
 -7 -5 12 -0.62 0.00
 -6 -5 12 -0.30 0.00
 -5 -5 12 0.07 0.00
 -4 -5 12 -0.09 0.00
 -3 -5 12 0.78 0.00
 -2 -5 12 1.04 0.00
 -1 -5 12 0.88 0.00
 0 -5 12 -0.79 0.00
 1 -5 12 -1.03 0.00
 2 -5 12 -1.06 0.00
 3 -5 12 -0.67 0.00
 4 -5 12 -0.05 0.00
 5 -5 12 0.15 0.00
 6 -5 12 0.67 0.00
 7 -5 12 0.19 0.00
 8 -5 12 -0.33 0.00
 -11 -4 12 0.29 0.00
 -10 -4 12 0.35 0.00
 -9 -4 12 -0.19 0.00
 -8 -4 12 -0.41 0.00
 -7 -4 12 -0.70 0.00
 -6 -4 12 -0.63 0.00
 -5 -4 12 -0.22 0.00
 -4 -4 12 -0.21 0.00
 -3 -4 12 0.25 0.00
 -2 -4 12 0.90 0.00
 -1 -4 12 1.46 0.00
 0 -4 12 0.52 0.00
 1 -4 12 -0.32 0.00
 2 -4 12 -0.78 0.00
 3 -4 12 -0.58 0.00
 4 -4 12 -0.10 0.00
 5 -4 12 -0.03 0.00
 6 -4 12 0.15 0.00
 7 -4 12 0.17 0.00
 8 -4 12 -0.25 0.00
 9 -4 12 -0.36 0.00
 -11 -3 12 0.21 0.00
 -10 -3 12 0.26 0.00
 -9 -3 12 0.11 0.00
 -8 -3 12 0.05 0.00
 -7 -3 12 -0.45 0.00
 -6 -3 12 -1.05 0.00
 -5 -3 12 -1.03 0.00
 -4 -3 12 -0.76 0.00
 -3 -3 12 -0.21 0.00
 -2 -3 12 0.68 0.00
 -1 -3 12 1.33 0.00
 0 -3 12 1.24 0.00
 1 -3 12 0.79 0.00
 2 -3 12 0.05 0.00
 3 -3 12 -0.27 0.00
 4 -3 12 -0.20 0.00
 5 -3 12 0.12 0.00
 6 -3 12 -0.24 0.00
 7 -3 12 -0.19 0.00
 8 -3 12 -0.47 0.00
 9 -3 12 -0.38 0.00
 -11 -2 12 0.19 0.00
 -10 -2 12 0.11 0.00
 -9 -2 12 0.15 0.00
 -8 -2 12 0.35 0.00
 -7 -2 12 0.17 0.00
 -6 -2 12 -0.78 0.00
 -5 -2 12 -1.41 0.00
 -4 -2 12 -1.50 0.00
 -3 -2 12 -0.96 0.00
 -2 -2 12 0.24 0.00
 -1 -2 12 1.00 0.00
 0 -2 12 1.23 0.00
 1 -2 12 1.47 0.00
 2 -2 12 1.22 0.00
 3 -2 12 0.76 0.00
 4 -2 12 -0.11 0.00
 5 -2 12 0.16 0.00
 6 -2 12 -0.41 0.00
 7 -2 12 -0.43 0.00
 8 -2 12 -0.77 0.00
 9 -2 12 -0.52 0.00
 10 -2 12 -0.21 0.00
 -10 -1 12 -0.30 0.00
 -9 -1 12 -0.21 0.00
 -8 -1 12 0.09 0.00
 -7 -1 12 0.44 0.00
 -6 -1 12 -0.14 0.00
 -5 -1 12 -0.85 0.00
 -4 -1 12 -1.47 0.00
 -3 -1 12 -1.31 0.00
 -2 -1 12 -0.49 0.00
 -1 -1 12 0.39 0.00
 0 -1 12 0.78 0.00
 1 -1 12 1.44 0.00
 2 -1 12 1.79 0.00
 3 -1 12 2.00 0.00
 4 -1 12 0.74 0.00
 5 -1 12 0.53 0.00
 6 -1 12 -0.32 0.00
 7 -1 12 -0.47 0.00
 8 -1 12 -0.84 0.00
 9 -1 12 -0.44 0.00
 10 -1 12 -0.21 0.00
 -10 0 12 -0.59 0.00
 -9 0 12 -0.66 0.00
 -8 0 12 -0.49 0.00
 -7 0 12 0.00 0.00
 -6 0 12 0.07 0.00
 -5 0 12 -0.14 0.00
 -4 0 12 -0.88 0.00
 -3 0 12 -0.93 0.00
 -2 0 12 -0.84 0.00
 -1 0 12 -0.33 0.00
 0 0 12 -0.07 0.00
 1 0 12 0.86 0.00
 2 0 12 1.48 0.00
 3 0 12 2.42 0.00
 4 0 12 1.63 0.00
 5 0 12 1.37 0.00
 6 0 12 0.36 0.00
 7 0 12 -0.16 0.00
 8 0 12 -0.72 0.00
 9 0 12 -0.34 0.00
 10 0 12 -0.17 0.00
 11 0 12 0.45 0.00
 -10 1 12 -0.39 0.00
 -9 1 12 -0.61 0.00
 -8 1 12 -0.53 0.00
 -7 1 12 -0.42 0.00
 -6 1 12 -0.13 0.00
 -5 1 12 0.22 0.00
 -4 1 12 -0.25 0.00
 -3 1 12 -0.36 0.00
 -2 1 12 -0.67 0.00
 -1 1 12 -0.57 0.00
 0 1 12 -0.85 0.00
 1 1 12 -0.11 0.00
 2 1 12 0.50 0.00
 3 1 12 1.88 0.00
 4 1 12 1.77 0.00
 5 1 12 1.84 0.00
 6 1 12 1.19 0.00
 7 1 12 0.50 0.00
 8 1 12 -0.33 0.00
 9 1 12 -0.39 0.00
 10 1 12 -0.66 0.00
 11 1 12 0.20 0.00
 -9 2 12 -0.32 0.00
 -8 2 12 -0.10 0.00
 -7 2 12 -0.21 0.00
 -6 2 12 -0.13 0.00
 -5 2 12 0.24 0.00
 -4 2 12 0.27 0.00
 -3 2 12 0.26 0.00
 -2 2 12 -0.17 0.00
 -1 2 12 -0.16 0.00
 0 2 12 -0.89 0.00
 1 2 12 -0.82 0.00
 2 2 12 -0.72 0.00
 3 2 12 0.67 0.00
 4 2 12 1.18 0.00
 5 2 12 1.52 0.00
 6 2 12 1.42 0.00
 7 2 12 0.95 0.00
 8 2 12 0.25 0.00
 9 2 12 -0.16 0.00
 10 2 12 -1.07 0.00
 11 2 12 -0.90 0.00
 -9 3 12 -0.20 0.00
 -8 3 12 0.01 0.00
 -7 3 12 0.02 0.00
 -6 3 12 0.12 0.00
 -5 3 12 0.19 0.00
 -4 3 12 0.43 0.00
 -3 3 12 0.69 0.00
 -2 3 12 0.48 0.00
 -1 3 12 0.74 0.00
 0 3 12 -0.03 0.00
 1 3 12 -0.65 0.00
 2 3 12 -1.27 0.00
 3 3 12 -0.55 0.00
 4 3 12 0.23 0.00
 5 3 12 0.68 0.00
 6 3 12 1.05 0.00
 7 3 12 0.90 0.00
 8 3 12 0.60 0.00
 9 3 12 0.25 0.00
 10 3 12 -0.46 0.00
 11 3 12 -1.32 0.00
 -8 4 12 -0.13 0.00
 -7 4 12 -0.17 0.00
 -6 4 12 0.08 0.00
 -5 4 12 0.22 0.00
 -4 4 12 0.43 0.00
 -3 4 12 0.74 0.00
 -2 4 12 0.66 0.00
 -1 4 12 1.37 0.00
 0 4 12 1.15 0.00
 1 4 12 0.19 0.00
 2 4 12 -0.81 0.00
 3 4 12 -1.02 0.00
 4 4 12 -0.45 0.00
 5 4 12 -0.25 0.00
 6 4 12 0.36 0.00
 7 4 12 0.59 0.00
 8 4 12 0.76 0.00
 9 4 12 0.26 0.00
 10 4 12 0.31 0.00
 11 4 12 -0.40 0.00
 -7 5 12 -0.15 0.00
 -6 5 12 -0.19 0.00
 -5 5 12 0.12 0.00
 -4 5 12 0.40 0.00
 -3 5 12 0.85 0.00
 -2 5 12 0.50 0.00
 -1 5 12 1.04 0.00
 0 5 12 1.60 0.00
 1 5 12 0.94 0.00
 2 5 12 0.05 0.00
 3 5 12 -0.80 0.00
 4 5 12 -0.61 0.00
 5 5 12 -0.78 0.00
 6 5 12 -0.33 0.00
 7 5 12 -0.01 0.00
 8 5 12 0.88 0.00
 9 5 12 0.24 0.00
 10 5 12 0.23 0.00
 11 5 12 0.32 0.00
 -7 6 12 0.25 0.00
 -6 6 12 0.03 0.00
 -5 6 12 0.20 0.00
 -4 6 12 0.12 0.00
 -3 6 12 0.72 0.00
 -2 6 12 0.49 0.00
 -1 6 12 0.39 0.00
 0 6 12 1.00 0.00
 1 6 12 0.97 0.00
 2 6 12 0.66 0.00
 3 6 12 -0.27 0.00
 4 6 12 -0.50 0.00
 5 6 12 -0.84 0.00
 6 6 12 -0.56 0.00
 7 6 12 -0.67 0.00
 8 6 12 0.51 0.00
 9 6 12 0.45 0.00
 10 6 12 0.08 0.00
 11 6 12 0.19 0.00
 -6 7 12 0.36 0.00
 -5 7 12 0.82 0.00
 -4 7 12 0.22 0.00
 -3 7 12 0.12 0.00
 -2 7 12 0.11 0.00
 -1 7 12 0.03 0.00
 0 7 12 0.20 0.00
 1 7 12 0.45 0.00
 2 7 12 0.69 0.00
 3 7 12 0.35 0.00
 4 7 12 -0.16 0.00
 5 7 12 -0.64 0.00
 6 7 12 -0.31 0.00
 7 7 12 -0.69 0.00
 8 7 12 -0.14 0.00
 9 7 12 0.20 0.00
 10 7 12 0.18 0.00
 11 7 12 0.06 0.00
 -5 8 12 1.04 0.00
 -4 8 12 0.91 0.00
 -3 8 12 0.03 0.00
 -2 8 12 -0.56 0.00
 -1 8 12 -0.22 0.00
 0 8 12 -0.18 0.00
 1 8 12 0.04 0.00
 2 8 12 0.23 0.00
 3 8 12 0.61 0.00
 4 8 12 0.20 0.00
 5 8 12 -0.35 0.00
 6 8 12 -0.17 0.00
 7 8 12 -0.22 0.00
 8 8 12 -0.20 0.00
 9 8 12 -0.37 0.00
 10 8 12 -0.07 0.00
 -3 9 12 0.40 0.00
 -2 9 12 -0.81 0.00
 -1 9 12 -0.30 0.00
 0 9 12 -0.03 0.00
 1 9 12 0.08 0.00
 2 9 12 -0.19 0.00
 3 9 12 0.47 0.00
 4 9 12 0.19 0.00
 5 9 12 -0.21 0.00
 6 9 12 -0.44 0.00
 7 9 12 -0.23 0.00
 8 9 12 0.12 0.00
 9 9 12 -0.47 0.00
 10 9 12 -0.33 0.00
 -2 10 12 -0.88 0.00
 -1 10 12 -0.39 0.00
 0 10 12 0.39 0.00
 1 10 12 0.55 0.00
 2 10 12 -0.22 0.00
 3 10 12 0.38 0.00
 4 10 12 0.11 0.00
 5 10 12 -0.15 0.00
 6 10 12 -0.73 0.00
 7 10 12 -0.73 0.00
 8 10 12 0.03 0.00
 9 10 12 -0.33 0.00
 0 11 12 0.35 0.00
 1 11 12 0.87 0.00
 2 11 12 0.02 0.00
 3 11 12 0.46 0.00
 4 11 12 0.25 0.00
 5 11 12 0.09 0.00
 6 11 12 -0.54 0.00
 7 11 12 -0.86 0.00
 8 11 12 -0.14 0.00
 -4 -11 13 0.64 0.00
 -3 -11 13 1.09 0.00
 -2 -11 13 0.06 0.00
 -1 -11 13 -0.29 0.00
 -7 -10 13 0.17 0.00
 -6 -10 13 0.61 0.00
 -5 -10 13 -0.18 0.00
 -4 -10 13 0.12 0.00
 -3 -10 13 1.19 0.00
 -2 -10 13 0.63 0.00
 -1 -10 13 -0.33 0.00
 0 -10 13 -0.35 0.00
 1 -10 13 -0.45 0.00
 -9 -9 13 -0.64 0.00
 -8 -9 13 -1.06 0.00
 -7 -9 13 -0.62 0.00
 -6 -9 13 0.09 0.00
 -5 -9 13 -0.13 0.00
 -4 -9 13 -0.39 0.00
 -3 -9 13 0.55 0.00
 -2 -9 13 1.28 0.00
 -1 -9 13 0.40 0.00
 0 -9 13 0.04 0.00
 1 -9 13 -0.31 0.00
 2 -9 13 -0.18 0.00
 3 -9 13 -0.28 0.00
 -9 -8 13 -0.07 0.00
 -8 -8 13 -0.42 0.00
 -7 -8 13 -0.51 0.00
 -6 -8 13 -0.48 0.00
 -5 -8 13 -0.48 0.00
 -4 -8 13 -0.77 0.00
 -3 -8 13 -0.60 0.00
 -2 -8 13 1.14 0.00
 -1 -8 13 1.28 0.00
 0 -8 13 1.12 0.00
 1 -8 13 0.28 0.00
 2 -8 13 0.08 0.00
 3 -8 13 -0.62 0.00
 4 -8 13 -0.05 0.00
 5 -8 13 0.50 0.00
 -10 -7 13 0.40 0.00
 -9 -7 13 0.41 0.00
 -8 -7 13 0.25 0.00
 -7 -7 13 0.34 0.00
 -6 -7 13 -0.13 0.00
 -5 -7 13 -0.46 0.00
 -4 -7 13 -0.67 0.00
 -3 -7 13 -1.47 0.00
 -1 -7 13 1.09 0.00
 0 -7 13 1.90 0.00
 1 -7 13 1.09 0.00
 2 -7 13 0.85 0.00
 3 -7 13 -0.24 0.00
 4 -7 13 -0.75 0.00
 5 -7 13 -0.22 0.00
 6 -7 13 -0.04 0.00
 -10 -6 13 0.19 0.00
 -9 -6 13 0.70 0.00
 -8 -6 13 0.48 0.00
 -7 -6 13 0.66 0.00
 -6 -6 13 0.28 0.00
 -5 -6 13 -0.16 0.00
 -4 -6 13 -0.09 0.00
 -3 -6 13 -1.23 0.00
 -2 -6 13 -0.91 0.00
 -1 -6 13 -0.16 0.00
 0 -6 13 1.49 0.00
 1 -6 13 1.31 0.00
 2 -6 13 1.29 0.00
 3 -6 13 0.73 0.00
 4 -6 13 -0.28 0.00
 5 -6 13 -0.64 0.00
 6 -6 13 -0.76 0.00
 7 -6 13 -0.13 0.00
 -10 -5 13 -0.30 0.00
 -9 -5 13 0.61 0.00
 -8 -5 13 0.59 0.00
 -7 -5 13 0.67 0.00
 -6 -5 13 0.32 0.00
 -5 -5 13 -0.16 0.00
 -4 -5 13 0.11 0.00
 -3 -5 13 -0.43 0.00
 -2 -5 13 -0.89 0.00
 -1 -5 13 -1.20 0.00
 0 -5 13 0.29 0.00
 1 -5 13 0.93 0.00
 2 -5 13 1.13 0.00
 3 -5 13 1.00 0.00
 4 -5 13 0.52 0.00
 5 -5 13 0.00 0.00
 6 -5 13 -0.64 0.00
 7 -5 13 -0.53 0.00
 8 -5 13 0.13 0.00
 -10 -4 13 -0.51 0.00
 -9 -4 13 0.15 0.00
 -8 -4 13 0.41 0.00
 -7 -4 13 0.72 0.00
 -6 -4 13 0.70 0.00
 -5 -4 13 0.19 0.00
 -4 -4 13 0.08 0.00
 -3 -4 13 -0.03 0.00
 -2 -4 13 -0.55 0.00
 -1 -4 13 -1.42 0.00
 0 -4 13 -0.80 0.00
 1 -4 13 0.20 0.00
 2 -4 13 0.86 0.00
 3 -4 13 0.77 0.00
 4 -4 13 0.56 0.00
 5 -4 13 0.29 0.00
 6 -4 13 0.13 0.00
 7 -4 13 -0.30 0.00
 8 -4 13 0.17 0.00
 -10 -3 13 -0.31 0.00
 -9 -3 13 -0.18 0.00
 -8 -3 13 -0.09 0.00
 -7 -3 13 0.29 0.00
 -6 -3 13 1.02 0.00
 -5 -3 13 1.05 0.00
 -4 -3 13 0.77 0.00
 -3 -3 13 0.41 0.00
 -2 -3 13 -0.36 0.00
 -1 -3 13 -1.31 0.00
 0 -3 13 -1.35 0.00
 1 -3 13 -0.74 0.00
 2 -3 13 0.24 0.00
 3 -3 13 0.51 0.00
 4 -3 13 0.54 0.00
 5 -3 13 -0.02 0.00
 6 -3 13 0.34 0.00
 7 -3 13 0.03 0.00
 8 -3 13 0.48 0.00
 9 -3 13 0.37 0.00
 -10 -2 13 -0.01 0.00
 -9 -2 13 -0.08 0.00
 -8 -2 13 -0.27 0.00
 -7 -2 13 -0.42 0.00
 -6 -2 13 0.56 0.00
 -5 -2 13 1.27 0.00
 -4 -2 13 1.51 0.00
 -3 -2 13 1.11 0.00
 -2 -2 13 0.15 0.00
 -1 -2 13 -1.00 0.00
 0 -2 13 -1.33 0.00
 1 -2 13 -1.39 0.00
 2 -2 13 -0.76 0.00
 3 -2 13 -0.32 0.00
 4 -2 13 0.46 0.00
 5 -2 13 -0.08 0.00
 6 -2 13 0.31 0.00
 7 -2 13 0.07 0.00
 8 -2 13 0.51 0.00
 9 -2 13 0.51 0.00
 10 -2 13 0.37 0.00
 -10 -1 13 0.31 0.00
 -9 -1 13 0.33 0.00
 -8 -1 13 0.22 0.00
 -7 -1 13 -0.45 0.00
 -6 -1 13 -0.06 0.00
 -5 -1 13 0.64 0.00
 -4 -1 13 1.44 0.00
 -3 -1 13 1.30 0.00
 -2 -1 13 0.71 0.00
 -1 -1 13 -0.40 0.00
 0 -1 13 -0.82 0.00
 1 -1 13 -1.39 0.00
 2 -1 13 -1.36 0.00
 3 -1 13 -1.40 0.00
 4 -1 13 -0.28 0.00
 5 -1 13 -0.35 0.00
 6 -1 13 0.23 0.00
 7 -1 13 0.25 0.00
 8 -1 13 0.45 0.00
 9 -1 13 0.28 0.00
 10 -1 13 0.30 0.00
 -10 0 13 0.43 0.00
 -9 0 13 0.58 0.00
 -8 0 13 0.74 0.00
 -7 0 13 0.24 0.00
 -6 0 13 -0.07 0.00
 -5 0 13 -0.02 0.00
 -4 0 13 0.88 0.00
 -3 0 13 1.01 0.00
 -2 0 13 0.91 0.00
 -1 0 13 0.17 0.00
 0 0 13 -0.08 0.00
 1 0 13 -0.87 0.00
 2 0 13 -1.22 0.00
 3 0 13 -1.85 0.00
 4 0 13 -1.07 0.00
 5 0 13 -1.01 0.00
 6 0 13 -0.42 0.00
 7 0 13 0.16 0.00
 8 0 13 0.56 0.00
 9 0 13 0.27 0.00
 10 0 13 0.23 0.00
 -9 1 13 0.40 0.00
 -8 1 13 0.53 0.00
 -7 1 13 0.61 0.00
 -6 1 13 0.24 0.00
 -5 1 13 -0.25 0.00
 -4 1 13 0.16 0.00
 -3 1 13 0.53 0.00
 -2 1 13 0.84 0.00
 -1 1 13 0.51 0.00
 0 1 13 0.57 0.00
 1 1 13 -0.07 0.00
 2 1 13 -0.53 0.00
 3 1 13 -1.56 0.00
 4 1 13 -1.33 0.00
 5 1 13 -1.31 0.00
 6 1 13 -1.11 0.00
 7 1 13 -0.40 0.00
 8 1 13 0.30 0.00
 9 1 13 0.42 0.00
 10 1 13 0.76 0.00
 11 1 13 0.13 0.00
 -9 2 13 0.13 0.00
 -8 2 13 -0.03 0.00
 -7 2 13 0.19 0.00
 -6 2 13 0.13 0.00
 -5 2 13 -0.16 0.00
 -4 2 13 -0.36 0.00
 -3 2 13 -0.16 0.00
 -2 2 13 0.30 0.00
 -1 2 13 0.30 0.00
 0 2 13 0.72 0.00
 1 2 13 0.59 0.00
 2 2 13 0.37 0.00
 3 2 13 -0.66 0.00
 4 2 13 -1.07 0.00
 5 2 13 -1.14 0.00
 6 2 13 -1.23 0.00
 7 2 13 -0.70 0.00
 8 2 13 -0.21 0.00
 9 2 13 0.07 0.00
 10 2 13 0.95 0.00
 11 2 13 1.29 0.00
 -8 3 13 -0.08 0.00
 -7 3 13 -0.13 0.00
 -6 3 13 -0.36 0.00
 -5 3 13 -0.25 0.00
 -4 3 13 -0.47 0.00
 -3 3 13 -0.54 0.00
 -2 3 13 -0.39 0.00
 -1 3 13 -0.59 0.00
 0 3 13 -0.09 0.00
 1 3 13 0.56 0.00
 2 3 13 0.83 0.00
 3 3 13 0.34 0.00
 4 3 13 -0.41 0.00
 5 3 13 -0.58 0.00
 6 3 13 -1.00 0.00
 7 3 13 -0.69 0.00
 8 3 13 -0.44 0.00
 9 3 13 -0.35 0.00
 10 3 13 0.09 0.00
 11 3 13 1.36 0.00
 -8 4 13 0.20 0.00
 -7 4 13 0.19 0.00
 -6 4 13 -0.30 0.00
 -5 4 13 -0.44 0.00
 -4 4 13 -0.59 0.00
 -3 4 13 -0.66 0.00
 -2 4 13 -0.48 0.00
 -1 4 13 -1.06 0.00
 0 4 13 -1.29 0.00
 1 4 13 -0.29 0.00
 2 4 13 0.45 0.00
 3 4 13 0.76 0.00
 4 4 13 0.15 0.00
 5 4 13 0.17 0.00
 6 4 13 -0.41 0.00
 7 4 13 -0.51 0.00
 8 4 13 -0.66 0.00
 9 4 13 -0.35 0.00
 10 4 13 -0.55 0.00
 11 4 13 0.16 0.00
 -7 5 13 0.27 0.00
 -6 5 13 0.13 0.00
 -5 5 13 -0.22 0.00
 -4 5 13 -0.54 0.00
 -3 5 13 -0.99 0.00
 -2 5 13 -0.51 0.00
 -1 5 13 -0.58 0.00
 0 5 13 -1.42 0.00
 1 5 13 -1.02 0.00
 2 5 13 -0.36 0.00
 3 5 13 0.55 0.00
 4 5 13 0.35 0.00
 5 5 13 0.57 0.00
 6 5 13 0.22 0.00
 7 5 13 0.11 0.00
 8 5 13 -0.73 0.00
 9 5 13 -0.42 0.00
 10 5 13 -0.31 0.00
 11 5 13 -0.54 0.00
 -6 6 13 -0.08 0.00
 -5 6 13 -0.24 0.00
 -4 6 13 -0.11 0.00
 -3 6 13 -0.82 0.00
 -2 6 13 -0.76 0.00
 -1 6 13 -0.21 0.00
 0 6 13 -0.55 0.00
 1 6 13 -0.81 0.00
 2 6 13 -0.83 0.00
 3 6 13 -0.07 0.00
 4 6 13 0.31 0.00
 5 6 13 0.61 0.00
 6 6 13 0.26 0.00
 7 6 13 0.60 0.00
 8 6 13 -0.20 0.00
 9 6 13 -0.50 0.00
 10 6 13 -0.08 0.00
 11 6 13 -0.34 0.00
 -5 7 13 -0.92 0.00
 -4 7 13 -0.32 0.00
 -3 7 13 -0.17 0.00
 -2 7 13 -0.34 0.00
 -1 7 13 -0.21 0.00
 0 7 13 0.08 0.00
 1 7 13 -0.19 0.00
 2 7 13 -0.53 0.00
 3 7 13 -0.67 0.00
 4 7 13 -0.03 0.00
 5 7 13 0.51 0.00
 6 7 13 0.02 0.00
 7 7 13 0.31 0.00
 8 7 13 0.29 0.00
 9 7 13 -0.09 0.00
 10 7 13 -0.04 0.00
 11 7 13 -0.10 0.00
 -4 8 13 -1.09 0.00
 -3 8 13 -0.20 0.00
 -2 8 13 0.49 0.00
 -1 8 13 0.05 0.00
 0 8 13 0.15 0.00
 1 8 13 -0.03 0.00
 2 8 13 0.09 0.00
 3 8 13 -0.67 0.00
 4 8 13 -0.31 0.00
 5 8 13 0.34 0.00
 6 8 13 0.12 0.00
 7 8 13 -0.13 0.00
 8 8 13 0.10 0.00
 9 8 13 0.40 0.00
 10 8 13 0.19 0.00
 -3 9 13 -0.64 0.00
 -2 9 13 0.81 0.00
 -1 9 13 0.49 0.00
 0 9 13 0.01 0.00
 1 9 13 -0.42 0.00
 2 9 13 0.31 0.00
 3 9 13 -0.29 0.00
 4 9 13 -0.14 0.00
 5 9 13 0.34 0.00
 6 9 13 0.68 0.00
 7 9 13 0.23 0.00
 8 9 13 -0.18 0.00
 9 9 13 0.46 0.00
 -1 10 13 0.82 0.00
 0 10 13 -0.05 0.00
 1 10 13 -0.88 0.00
 2 10 13 0.02 0.00
 3 10 13 -0.19 0.00
 4 10 13 -0.02 0.00
 5 10 13 0.26 0.00
 6 10 13 1.04 0.00
 7 10 13 1.08 0.00
 8 10 13 0.11 0.00
 1 11 13 -0.89 0.00
 2 11 13 -0.29 0.00
 3 11 13 -0.32 0.00
 4 11 13 -0.17 0.00
 5 11 13 -0.14 0.00
 6 11 13 0.55 0.00
 7 11 13 1.22 0.00
 -7 -10 14 0.11 0.00
 -5 -10 14 -0.07 0.00
 -4 -10 14 0.24 0.00
 -3 -10 14 -0.66 0.00
 -2 -10 14 -0.72 0.00
 -1 -10 14 0.13 0.00
 0 -10 14 0.35 0.00
 1 -10 14 0.56 0.00
 -8 -9 14 1.00 0.00
 -7 -9 14 0.88 0.00
 -6 -9 14 0.06 0.00
 -5 -9 14 -0.06 0.00
 -4 -9 14 0.53 0.00
 -3 -9 14 0.17 0.00
 -2 -9 14 -1.08 0.00
 -1 -9 14 -0.72 0.00
 0 -9 14 -0.31 0.00
 1 -9 14 0.29 0.00
 2 -9 14 0.35 0.00
 3 -9 14 0.44 0.00
 -9 -8 14 -0.14 0.00
 -8 -8 14 0.21 0.00
 -7 -8 14 0.43 0.00
 -6 -8 14 0.52 0.00
 -5 -8 14 0.36 0.00
 -4 -8 14 0.73 0.00
 -3 -8 14 1.27 0.00
 -2 -8 14 -0.55 0.00
 -1 -8 14 -1.34 0.00
 0 -8 14 -1.49 0.00
 1 -8 14 -0.61 0.00
 2 -8 14 -0.08 0.00
 3 -8 14 0.70 0.00
 4 -8 14 0.43 0.00
 -9 -7 14 -0.37 0.00
 -8 -7 14 -0.24 0.00
 -7 -7 14 -0.50 0.00
 -6 -7 14 -0.01 0.00
 -5 -7 14 0.31 0.00
 -4 -7 14 0.46 0.00
 -3 -7 14 1.72 0.00
 -2 -7 14 0.60 0.00
 -1 -7 14 -0.73 0.00
 0 -7 14 -1.90 0.00
 1 -7 14 -1.40 0.00
 2 -7 14 -0.96 0.00
 3 -7 14 0.00 0.00
 4 -7 14 0.87 0.00
 5 -7 14 0.51 0.00
 -10 -6 14 -0.04 0.00
 -9 -6 14 -0.64 0.00
 -8 -6 14 -0.34 0.00
 -7 -6 14 -0.69 0.00
 -6 -6 14 -0.35 0.00
 -5 -6 14 0.13 0.00
 -4 -6 14 0.02 0.00
 -3 -6 14 1.06 0.00
 -2 -6 14 1.07 0.00
 -1 -6 14 0.47 0.00
 0 -6 14 -1.10 0.00
 1 -6 14 -1.29 0.00
 2 -6 14 -1.20 0.00
 3 -6 14 -1.00 0.00
 4 -6 14 -0.07 0.00
 5 -6 14 0.60 0.00
 6 -6 14 0.81 0.00
 -10 -5 14 0.44 0.00
 -9 -5 14 -0.57 0.00
 -8 -5 14 -0.56 0.00
 -7 -5 14 -0.71 0.00
 -6 -5 14 -0.38 0.00
 -5 -5 14 0.21 0.00
 -4 -5 14 0.16 0.00
 -3 -5 14 0.36 0.00
 -2 -5 14 0.69 0.00
 -1 -5 14 1.06 0.00
 0 -5 14 0.01 0.00
 1 -5 14 -0.78 0.00
 2 -5 14 -0.88 0.00
 3 -5 14 -1.01 0.00
 4 -5 14 -0.91 0.00
 5 -5 14 -0.34 0.00
 6 -5 14 0.32 0.00
 7 -5 14 0.64 0.00
 -10 -4 14 0.61 0.00
 -9 -4 14 -0.02 0.00
 -8 -4 14 -0.38 0.00
 -7 -4 14 -0.71 0.00
 -6 -4 14 -0.79 0.00
 -5 -4 14 -0.28 0.00
 -4 -4 14 0.13 0.00
 -3 -4 14 0.12 0.00
 -2 -4 14 0.41 0.00
 -1 -4 14 1.17 0.00
 0 -4 14 0.89 0.00
 1 -4 14 -0.17 0.00
 2 -4 14 -0.77 0.00
 3 -4 14 -0.75 0.00
 4 -4 14 -0.77 0.00
 5 -4 14 -0.52 0.00
 6 -4 14 -0.44 0.00
 7 -4 14 0.24 0.00
 8 -4 14 -0.18 0.00
 -10 -3 14 0.29 0.00
 -9 -3 14 0.26 0.00
 -8 -3 14 0.12 0.00
 -7 -3 14 -0.10 0.00
 -6 -3 14 -0.89 0.00
 -5 -3 14 -1.09 0.00
 -4 -3 14 -0.76 0.00
 -3 -3 14 -0.47 0.00
 -2 -3 14 0.11 0.00
 -1 -3 14 1.14 0.00
 0 -3 14 1.48 0.00
 1 -3 14 0.78 0.00
 2 -3 14 -0.32 0.00
 3 -3 14 -0.69 0.00
 4 -3 14 -0.74 0.00
 5 -3 14 -0.16 0.00
 6 -3 14 -0.37 0.00
 7 -3 14 0.10 0.00
 8 -3 14 -0.34 0.00
 9 -3 14 -0.37 0.00
 -10 -2 14 -0.01 0.00
 -9 -2 14 0.07 0.00
 -8 -2 14 0.10 0.00
 -7 -2 14 0.52 0.00
 -6 -2 14 -0.29 0.00
 -5 -2 14 -1.07 0.00
 -4 -2 14 -1.42 0.00
 -3 -2 14 -1.18 0.00
 -2 -2 14 -0.53 0.00
 -1 -2 14 0.73 0.00
 0 -2 14 1.40 0.00
 1 -2 14 1.49 0.00
 2 -2 14 0.71 0.00
 3 -2 14 0.00 0.00
 4 -2 14 -0.69 0.00
 5 -2 14 -0.19 0.00
 6 -2 14 -0.28 0.00
 7 -2 14 0.10 0.00
 8 -2 14 -0.09 0.00
 9 -2 14 -0.37 0.00
 -10 -1 14 -0.21 0.00
 -9 -1 14 -0.21 0.00
 -8 -1 14 -0.41 0.00
 -7 -1 14 0.26 0.00
 -6 -1 14 0.15 0.00
 -5 -1 14 -0.44 0.00
 -4 -1 14 -1.27 0.00
 -3 -1 14 -1.27 0.00
 -2 -1 14 -0.91 0.00
 -1 -1 14 0.17 0.00
 0 -1 14 0.77 0.00
 1 -1 14 1.36 0.00
 2 -1 14 1.34 0.00
 3 -1 14 1.05 0.00
 4 -1 14 0.01 0.00
 5 -1 14 0.02 0.00
 6 -1 14 -0.19 0.00
 7 -1 14 -0.27 0.00
 8 -1 14 -0.13 0.00
 9 -1 14 -0.11 0.00
 10 -1 14 -0.26 0.00
 -9 0 14 -0.32 0.00
 -8 0 14 -0.68 0.00
 -7 0 14 -0.46 0.00
 -6 0 14 -0.03 0.00
 -5 0 14 0.04 0.00
 -4 0 14 -0.71 0.00
 -3 0 14 -1.05 0.00
 -2 0 14 -1.00 0.00
 -1 0 14 -0.27 0.00
 0 0 14 0.13 0.00
 1 0 14 0.78 0.00
 2 0 14 1.21 0.00
 3 0 14 1.58 0.00
 4 0 14 0.80 0.00
 5 0 14 0.56 0.00
 6 0 14 0.43 0.00
 7 0 14 -0.23 0.00
 8 0 14 -0.41 0.00
 9 0 14 -0.25 0.00
 10 0 14 -0.31 0.00
 -9 1 14 -0.13 0.00
 -8 1 14 -0.29 0.00
 -7 1 14 -0.66 0.00
 -6 1 14 -0.33 0.00
 -5 1 14 0.12 0.00
 -4 1 14 0.03 0.00
 -3 1 14 -0.56 0.00
 -2 1 14 -0.91 0.00
 -1 1 14 -0.68 0.00
 0 1 14 -0.47 0.00
 1 1 14 0.05 0.00
 2 1 14 0.63 0.00
 3 1 14 1.45 0.00
 4 1 14 1.26 0.00
 5 1 14 0.93 0.00
 6 1 14 0.98 0.00
 7 1 14 0.23 0.00
 8 1 14 -0.22 0.00
 9 1 14 -0.30 0.00
 10 1 14 -0.73 0.00
 -9 2 14 0.05 0.00
 -8 2 14 0.25 0.00
 -7 2 14 -0.10 0.00
 -6 2 14 -0.03 0.00
 -5 2 14 0.04 0.00
 -4 2 14 0.45 0.00
 -3 2 14 0.10 0.00
 -2 2 14 -0.28 0.00
 -1 2 14 -0.46 0.00
 0 2 14 -0.65 0.00
 1 2 14 -0.64 0.00
 2 2 14 -0.18 0.00
 3 2 14 0.70 0.00
 4 2 14 1.21 0.00
 5 2 14 1.06 0.00
 6 2 14 1.21 0.00
 7 2 14 0.49 0.00
 8 2 14 0.04 0.00
 9 2 14 0.12 0.00
 10 2 14 -0.49 0.00
 11 2 14 -1.40 0.00
 -8 3 14 0.12 0.00
 -7 3 14 0.15 0.00
 -6 3 14 0.54 0.00
 -5 3 14 0.30 0.00
 -4 3 14 0.54 0.00
 -3 3 14 0.38 0.00
 -2 3 14 0.27 0.00
 -1 3 14 0.41 0.00
 0 3 14 0.26 0.00
 1 3 14 -0.56 0.00
 2 3 14 -0.64 0.00
 3 3 14 -0.24 0.00
 4 3 14 0.63 0.00
 5 3 14 0.68 0.00
 6 3 14 1.13 0.00
 7 3 14 0.67 0.00
 8 3 14 0.18 0.00
 9 3 14 0.32 0.00
 10 3 14 0.39 0.00
 11 3 14 -0.93 0.00
 -8 4 14 -0.29 0.00
 -7 4 14 -0.34 0.00
 -6 4 14 0.33 0.00
 -5 4 14 0.54 0.00
 -4 4 14 0.74 0.00
 -3 4 14 0.65 0.00
 -2 4 14 0.26 0.00
 -1 4 14 0.61 0.00
 0 4 14 1.29 0.00
 1 4 14 0.43 0.00
 2 4 14 -0.21 0.00
 3 4 14 -0.62 0.00
 4 4 14 0.06 0.00
 5 4 14 0.03 0.00
 6 4 14 0.50 0.00
 7 4 14 0.53 0.00
 8 4 14 0.46 0.00
 9 4 14 0.28 0.00
 10 4 14 0.66 0.00
 11 4 14 0.33 0.00
 -7 5 14 -0.43 0.00
 -6 5 14 -0.21 0.00
 -5 5 14 0.20 0.00
 -4 5 14 0.54 0.00
 -3 5 14 1.10 0.00
 -2 5 14 0.60 0.00
 -1 5 14 0.17 0.00
 0 5 14 0.98 0.00
 1 5 14 0.99 0.00
 2 5 14 0.61 0.00
 3 5 14 -0.28 0.00
 4 5 14 -0.19 0.00
 5 5 14 -0.33 0.00
 6 5 14 -0.07 0.00
 7 5 14 -0.11 0.00
 8 5 14 0.40 0.00
 9 5 14 0.39 0.00
 10 5 14 0.21 0.00
 11 5 14 0.77 0.00
 -6 6 14 0.08 0.00
 -5 6 14 0.23 0.00
 -4 6 14 0.00 0.00
 -3 6 14 0.77 0.00
 -2 6 14 1.03 0.00
 -1 6 14 0.29 0.00
 0 6 14 0.08 0.00
 1 6 14 0.50 0.00
 2 6 14 0.81 0.00
 3 6 14 0.48 0.00
 4 6 14 -0.08 0.00
 5 6 14 -0.42 0.00
 6 6 14 -0.07 0.00
 7 6 14 -0.37 0.00
 8 6 14 -0.12 0.00
 9 6 14 0.38 0.00
 10 6 14 -0.10 0.00
 11 6 14 0.38 0.00
 -5 7 14 0.97 0.00
 -4 7 14 0.38 0.00
 -3 7 14 0.10 0.00
 -2 7 14 0.44 0.00
 0 7 14 -0.18 0.00
 1 7 14 -0.03 0.00
 2 7 14 0.20 0.00
 3 7 14 0.88 0.00
 4 7 14 0.36 0.00
 5 7 14 -0.29 0.00
 6 7 14 0.09 0.00
 7 7 14 0.07 0.00
 8 7 14 -0.33 0.00
 9 7 14 0.01 0.00
 10 7 14 -0.12 0.00
 -4 8 14 1.22 0.00
 -3 8 14 0.37 0.00
 -2 8 14 -0.45 0.00
 -1 8 14 0.02 0.00
 0 8 14 -0.12 0.00
 1 8 14 0.17 0.00
 2 8 14 -0.33 0.00
 3 8 14 0.52 0.00
 4 8 14 0.41 0.00
 5 8 14 -0.21 0.00
 6 8 14 -0.12 0.00
 7 8 14 0.41 0.00
 8 8 14 0.05 0.00
 9 8 14 -0.38 0.00
 10 8 14 -0.23 0.00
 -3 9 14 0.92 0.00
 -2 9 14 -0.59 0.00
 -1 9 14 -0.67 0.00
 0 9 14 -0.26 0.00
 1 9 14 0.64 0.00
 2 9 14 -0.19 0.00
 3 9 14 0.06 0.00
 4 9 14 -0.01 0.00
 5 9 14 -0.46 0.00
 6 9 14 -0.88 0.00
 7 9 14 -0.22 0.00
 8 9 14 0.32 0.00
 9 9 14 -0.39 0.00
 -1 10 14 -0.93 0.00
 0 10 14 -0.46 0.00
 1 10 14 0.84 0.00
 2 10 14 0.29 0.00
 3 10 14 0.08 0.00
 4 10 14 -0.11 0.00
 5 10 14 -0.39 0.00
 6 10 14 -1.24 0.00
 7 10 14 -1.38 0.00
 2 11 14 0.51 0.00
 3 11 14 0.26 0.00
 4 11 14 0.04 0.00
 5 11 14 0.11 0.00
 6 11 14 -0.43 0.00
 -6 -10 15 0.46 0.00
 -4 -10 15 -0.30 0.00
 -3 -10 15 0.11 0.00
 -2 -10 15 0.55 0.00
 -1 -10 15 0.08 0.00
 0 -10 15 -0.23 0.00
 -7 -9 15 -0.90 0.00
 -6 -9 15 -0.27 0.00
 -5 -9 15 0.18 0.00
 -4 -9 15 -0.38 0.00
 -3 -9 15 -0.73 0.00
 -2 -9 15 0.53 0.00
 -1 -9 15 0.81 0.00
 0 -9 15 0.60 0.00
 1 -9 15 -0.04 0.00
 2 -9 15 -0.38 0.00
 -8 -8 15 -0.07 0.00
 -7 -8 15 -0.25 0.00
 -6 -8 15 -0.48 0.00
 -5 -8 15 -0.17 0.00
 -4 -8 15 -0.39 0.00
 -3 -8 15 -1.54 0.00
 -2 -8 15 -0.21 0.00
 -1 -8 15 1.07 0.00
 0 -8 15 1.58 0.00
 1 -8 15 0.98 0.00
 2 -8 15 0.22 0.00
 3 -8 15 -0.55 0.00
 4 -8 15 -0.66 0.00
 -9 -7 15 0.32 0.00
 -8 -7 15 0.15 0.00
 -7 -7 15 0.56 0.00
 -6 -7 15 0.08 0.00
 -5 -7 15 -0.15 0.00
 -4 -7 15 -0.17 0.00
 -3 -7 15 -1.58 0.00
 -2 -7 15 -1.08 0.00
 -1 -7 15 0.38 0.00
 0 -7 15 1.62 0.00
 1 -7 15 1.51 0.00
 2 -7 15 0.94 0.00
 3 -7 15 0.28 0.00
 4 -7 15 -0.71 0.00
 5 -7 15 -0.64 0.00
 -9 -6 15 0.60 0.00
 -8 -6 15 0.29 0.00
 -7 -6 15 0.69 0.00
 -6 -6 15 0.37 0.00
 -4 -6 15 -0.16 0.00
 -3 -6 15 -0.98 0.00
 -2 -6 15 -1.19 0.00
 -1 -6 15 -0.44 0.00
 0 -6 15 0.84 0.00
 1 -6 15 1.24 0.00
 2 -6 15 0.87 0.00
 3 -6 15 0.96 0.00
 4 -6 15 0.39 0.00
 5 -6 15 -0.38 0.00
 6 -6 15 -0.66 0.00
 -10 -5 15 -0.55 0.00
 -9 -5 15 0.42 0.00
 -8 -5 15 0.53 0.00
 -7 -5 15 0.76 0.00
 -6 -5 15 0.50 0.00
 -5 -5 15 -0.09 0.00
 -4 -5 15 -0.49 0.00
 -3 -5 15 -0.65 0.00
 -2 -5 15 -0.90 0.00
 -1 -5 15 -0.84 0.00
 0 -5 15 -0.05 0.00
 1 -5 15 0.90 0.00
 2 -5 15 0.66 0.00
 3 -5 15 0.77 0.00
 4 -5 15 0.99 0.00
 5 -5 15 0.58 0.00
 6 -5 15 0.02 0.00
 7 -5 15 -0.53 0.00
 -10 -4 15 -0.61 0.00
 -9 -4 15 -0.15 0.00
 -8 -4 15 0.28 0.00
 -7 -4 15 0.60 0.00
 -6 -4 15 0.81 0.00
 -5 -4 15 0.52 0.00
 -4 -4 15 -0.18 0.00
 -3 -4 15 -0.34 0.00
 -2 -4 15 -0.62 0.00
 -1 -4 15 -1.08 0.00
 0 -4 15 -1.02 0.00
 1 -4 15 0.25 0.00
 2 -4 15 0.79 0.00
 3 -4 15 0.76 0.00
 4 -4 15 0.80 0.00
 5 -4 15 0.67 0.00
 6 -4 15 0.56 0.00
 7 -4 15 -0.14 0.00
 8 -4 15 0.15 0.00
 -10 -3 15 -0.26 0.00
 -9 -3 15 -0.33 0.00
 -8 -3 15 -0.11 0.00
 -7 -3 15 -0.08 0.00
 -6 -3 15 0.63 0.00
 -5 -3 15 1.08 0.00
 -4 -3 15 0.80 0.00
 -3 -3 15 0.52 0.00
 -2 -3 15 0.05 0.00
 -1 -3 15 -0.91 0.00
 0 -3 15 -1.65 0.00
 1 -3 15 -0.97 0.00
 2 -3 15 0.20 0.00
 3 -3 15 0.88 0.00
 4 -3 15 0.89 0.00
 5 -3 15 0.46 0.00
 6 -3 15 0.38 0.00
 7 -3 15 -0.13 0.00
 8 -3 15 0.05 0.00
 -10 -2 15 -0.07 0.00
 -9 -2 15 -0.19 0.00
 -8 -2 15 0.01 0.00
 -7 -2 15 -0.44 0.00
 -6 -2 15 0.06 0.00
 -5 -2 15 0.86 0.00
 -4 -2 15 1.28 0.00
 -3 -2 15 1.18 0.00
 -2 -2 15 0.81 0.00
 -1 -2 15 -0.24 0.00
 0 -2 15 -1.27 0.00
 1 -2 15 -1.61 0.00
 2 -2 15 -1.03 0.00
 3 -2 15 0.08 0.00
 4 -2 15 0.79 0.00
 5 -2 15 0.59 0.00
 6 -2 15 0.35 0.00
 7 -2 15 0.01 0.00
 8 -2 15 -0.27 0.00
 9 -2 15 0.19 0.00
 -9 -1 15 -0.05 0.00
 -8 -1 15 0.31 0.00
 -7 -1 15 -0.06 0.00
 -6 -1 15 -0.14 0.00
 -5 -1 15 0.36 0.00
 -4 -1 15 1.05 0.00
 -3 -1 15 1.21 0.00
 -2 -1 15 1.03 0.00
 -1 -1 15 0.22 0.00
 0 -1 15 -0.51 0.00
 1 -1 15 -1.15 0.00
 2 -1 15 -1.52 0.00
 3 -1 15 -1.05 0.00
 4 -1 15 -0.01 0.00
 5 -1 15 0.37 0.00
 6 -1 15 0.23 0.00
 7 -1 15 0.44 0.00
 8 -1 15 -0.06 0.00
 9 -1 15 0.04 0.00
 -9 0 15 0.05 0.00
 -8 0 15 0.35 0.00
 -7 0 15 0.49 0.00
 -6 0 15 0.10 0.00
 -5 0 15 0.08 0.00
 -4 0 15 0.48 0.00
 -3 0 15 0.99 0.00
 -2 0 15 1.02 0.00
 -1 0 15 0.53 0.00
 0 0 15 -0.02 0.00
 1 0 15 -0.48 0.00
 2 0 15 -1.17 0.00
 3 0 15 -1.53 0.00
 4 0 15 -0.89 0.00
 5 0 15 -0.25 0.00
 6 0 15 -0.33 0.00
 7 0 15 0.37 0.00
 8 0 15 0.26 0.00
 9 0 15 0.13 0.00
 10 0 15 0.33 0.00
 -9 1 15 -0.09 0.00
 -8 1 15 -0.07 0.00
 -7 1 15 0.52 0.00
 -6 1 15 0.28 0.00
 -5 1 15 0.08 0.00
 -4 1 15 -0.18 0.00
 -3 1 15 0.49 0.00
 -2 1 15 0.82 0.00
 -1 1 15 0.88 0.00
 0 1 15 0.51 0.00
 1 1 15 0.17 0.00
 2 1 15 -0.55 0.00
 3 1 15 -1.34 0.00
 4 1 15 -1.39 0.00
 5 1 15 -0.85 0.00
 6 1 15 -0.91 0.00
 7 1 15 -0.05 0.00
 8 1 15 0.26 0.00
 9 1 15 0.02 0.00
 10 1 15 0.36 0.00
 -8 2 15 -0.49 0.00
 -7 2 15 -0.04 0.00
 -6 2 15 -0.11 0.00
 -5 2 15 0.09 0.00
 -4 2 15 -0.48 0.00
 -3 2 15 -0.06 0.00
 -2 2 15 0.22 0.00
 -1 2 15 0.54 0.00
 0 2 15 0.57 0.00
 1 2 15 0.78 0.00
 2 2 15 0.23 0.00
 3 2 15 -0.61 0.00
 4 2 15 -1.31 0.00
 5 2 15 -1.13 0.00
 6 2 15 -1.32 0.00
 7 2 15 -0.47 0.00
 8 2 15 0.26 0.00
 9 2 15 -0.15 0.00
 10 2 15 -0.14 0.00
 -8 3 15 -0.15 0.00
 -7 3 15 -0.13 0.00
 -6 3 15 -0.61 0.00
 -5 3 15 -0.32 0.00
 -4 3 15 -0.59 0.00
 -3 3 15 -0.30 0.00
 -2 3 15 -0.05 0.00
 -1 3 15 -0.15 0.00
 0 3 15 -0.37 0.00
 1 3 15 0.47 0.00
 2 3 15 0.59 0.00
 3 3 15 0.25 0.00
 4 3 15 -0.74 0.00
 5 3 15 -0.82 0.00
 6 3 15 -1.21 0.00
 7 3 15 -0.81 0.00
 8 3 15 0.08 0.00
 9 3 15 -0.06 0.00
 10 3 15 -0.64 0.00
 -7 4 15 0.49 0.00
 -6 4 15 -0.23 0.00
 -5 4 15 -0.53 0.00
 -4 4 15 -0.77 0.00
 -3 4 15 -0.75 0.00
 -2 4 15 -0.13 0.00
 -1 4 15 -0.12 0.00
 0 4 15 -0.97 0.00
 1 4 15 -0.52 0.00
 2 4 15 0.05 0.00
 3 4 15 0.51 0.00
 4 4 15 -0.17 0.00
 5 4 15 -0.28 0.00
 6 4 15 -0.57 0.00
 7 4 15 -0.57 0.00
 8 4 15 -0.18 0.00
 9 4 15 -0.02 0.00
 10 4 15 -0.45 0.00
 11 4 15 -0.70 0.00
 -6 5 15 0.31 0.00
 -5 5 15 -0.13 0.00
 -4 5 15 -0.38 0.00
 -3 5 15 -1.14 0.00
 -2 5 15 -0.80 0.00
 -1 5 15 -0.07 0.00
 0 5 15 -0.40 0.00
 1 5 15 -0.73 0.00
 2 5 15 -0.63 0.00
 3 5 15 -0.02 0.00
 4 5 15 0.05 0.00
 5 5 15 0.07 0.00
 6 5 15 -0.10 0.00
 7 5 15 -0.01 0.00
 8 5 15 -0.03 0.00
 9 5 15 -0.15 0.00
 10 5 15 0.12 0.00
 -6 6 15 -0.08 0.00
 -5 6 15 -0.26 0.00
 -4 6 15 0.12 0.00
 -3 6 15 -0.57 0.00
 -2 6 15 -1.15 0.00
 -1 6 15 -0.67 0.00
 0 6 15 0.14 0.00
 1 6 15 -0.14 0.00
 2 6 15 -0.47 0.00
 3 6 15 -0.73 0.00
 4 6 15 -0.23 0.00
 5 6 15 0.14 0.00
 6 6 15 -0.05 0.00
 7 6 15 0.08 0.00
 8 6 15 0.30 0.00
 9 6 15 -0.21 0.00
 10 6 15 0.34 0.00
 -5 7 15 -0.92 0.00
 -4 7 15 -0.45 0.00
 -3 7 15 -0.02 0.00
 -2 7 15 -0.37 0.00
 -1 7 15 -0.83 0.00
 0 7 15 0.07 0.00
 1 7 15 0.05 0.00
 2 7 15 0.16 0.00
 3 7 15 -0.80 0.00
 4 7 15 -0.62 0.00
 5 7 15 -0.07 0.00
 6 7 15 -0.18 0.00
 7 7 15 -0.37 0.00
 8 7 15 0.27 0.00
 9 7 15 0.02 0.00
 10 7 15 0.17 0.00
 -3 8 15 -0.54 0.00
 -2 8 15 0.32 0.00
 -1 8 15 -0.08 0.00
 0 8 15 0.18 0.00
 1 8 15 -0.30 0.00
 2 8 15 0.34 0.00
 3 8 15 -0.28 0.00
 4 8 15 -0.36 0.00
 5 8 15 0.07 0.00
 6 8 15 0.10 0.00
 7 8 15 -0.62 0.00
 8 8 15 -0.25 0.00
 9 8 15 0.32 0.00
 -2 9 15 0.18 0.00
 -1 9 15 0.58 0.00
 0 9 15 0.57 0.00
 1 9 15 -0.54 0.00
 2 9 15 -0.05 0.00
 3 9 15 0.05 0.00
 4 9 15 0.15 0.00
 5 9 15 0.59 0.00
 6 9 15 1.06 0.00
 7 9 15 0.31 0.00
 8 9 15 -0.49 0.00
 9 9 15 0.22 0.00
 0 10 15 0.78 0.00
 1 10 15 -0.47 0.00
 2 10 15 -0.49 0.00
 3 10 15 -0.05 0.00
 4 10 15 0.19 0.00
 5 10 15 0.47 0.00
 6 10 15 1.27 0.00
 7 10 15 1.60 0.00
 4 11 15 0.08 0.00
 -5 -10 16 -0.33 0.00
 -4 -10 16 0.13 0.00
 -2 -10 16 -0.22 0.00
 -1 -10 16 -0.18 0.00
 -7 -9 16 0.71 0.00
 -5 -9 16 -0.23 0.00
 -4 -9 16 0.05 0.00
 -3 -9 16 0.88 0.00
 -2 -9 16 0.08 0.00
 -1 -9 16 -0.66 0.00
 0 -9 16 -0.71 0.00
 1 -9 16 -0.27 0.00
 2 -9 16 0.25 0.00
 -8 -8 16 0.01 0.00
 -7 -8 16 0.11 0.00
 -6 -8 16 0.46 0.00
 -5 -8 16 0.03 0.00
 -4 -8 16 -0.06 0.00
 -3 -8 16 1.30 0.00
 -2 -8 16 0.80 0.00
 -1 -8 16 -0.66 0.00
 0 -8 16 -1.38 0.00
 1 -8 16 -1.19 0.00
 2 -8 16 -0.37 0.00
 3 -8 16 0.24 0.00
 -8 -7 16 -0.15 0.00
 -7 -7 16 -0.57 0.00
 -6 -7 16 -0.05 0.00
 -5 -7 16 0.10 0.00
 -4 -7 16 0.01 0.00
 -3 -7 16 1.24 0.00
 -2 -7 16 1.39 0.00
 -1 -7 16 -0.13 0.00
 0 -7 16 -1.28 0.00
 1 -7 16 -1.50 0.00
 2 -7 16 -0.77 0.00
 3 -7 16 -0.41 0.00
 4 -7 16 0.42 0.00
 5 -7 16 0.59 0.00
 -9 -6 16 -0.47 0.00
 -8 -6 16 -0.30 0.00
 -7 -6 16 -0.75 0.00
 -6 -6 16 -0.43 0.00
 -5 -6 16 0.04 0.00
 -4 -6 16 0.37 0.00
 -3 -6 16 1.09 0.00
 -2 -6 16 1.57 0.00
 -1 -6 16 0.46 0.00
 0 -6 16 -0.71 0.00
 1 -6 16 -1.38 0.00
 2 -6 16 -0.62 0.00
 3 -6 16 -0.70 0.00
 4 -6 16 -0.50 0.00
 5 -6 16 0.16 0.00
 6 -6 16 0.44 0.00
 -9 -5 16 -0.17 0.00
 -8 -5 16 -0.39 0.00
 -7 -5 16 -0.71 0.00
 -6 -5 16 -0.60 0.00
 -5 -5 16 -0.22 0.00
 -4 -5 16 0.55 0.00
 -3 -5 16 0.97 0.00
 0 -5 16 0.21 0.00
 1 -5 16 -1.14 0.00
 2 -5 16 -0.73 0.00
 3 -5 16 -0.62 0.00
 4 -5 16 -0.89 0.00
 5 -5 16 -0.68 0.00
 6 -5 16 -0.18 0.00
 7 -5 16 0.34 0.00
 -9 -4 16 0.28 0.00
 -8 -4 16 -0.12 0.00
 -7 -4 16 -0.34 0.00
 -6 -4 16 -0.63 0.00
 -5 -4 16 -0.72 0.00
 -3 -4 16 0.37 0.00
 -2 -4 16 0.89 0.00
 -1 -4 16 1.19 0.00
 0 -4 16 1.36 0.00
 1 -4 16 -0.12 0.00
 2 -4 16 -0.82 0.00
 3 -4 16 -0.93 0.00
 4 -4 16 -0.85 0.00
 5 -4 16 -0.87 0.00
 6 -4 16 -0.57 0.00
 7 -4 16 0.05 0.00
 -9 -3 16 0.38 0.00
 -8 -3 16 0.07 0.00
 -7 -3 16 0.20 0.00
 -6 -3 16 -0.27 0.00
 -5 -3 16 -0.92 0.00
 -4 -3 16 -0.87 0.00
 -3 -3 16 -0.60 0.00
 -2 -3 16 -0.21 0.00
 -1 -3 16 0.54 0.00
 0 -3 16 1.66 0.00
 1 -3 16 1.30 0.00
 2 -3 16 0.22 0.00
 3 -3 16 -0.92 0.00
 4 -3 16 -0.99 0.00
 5 -3 16 -0.88 0.00
 6 -3 16 -0.49 0.00
 7 -3 16 -0.03 0.00
 8 -3 16 0.23 0.00
 -9 -2 16 0.38 0.00
 -8 -2 16 0.03 0.00
 -7 -2 16 0.31 0.00
 -6 -2 16 0.10 0.00
 -5 -2 16 -0.63 0.00
 -4 -2 16 -1.13 0.00
 -3 -2 16 -1.16 0.00
 -2 -2 16 -0.97 0.00
 -1 -2 16 -0.29 0.00
 0 -2 16 0.83 0.00
 1 -2 16 1.51 0.00
 2 -2 16 1.49 0.00
 3 -2 16 0.18 0.00
 4 -2 16 -0.67 0.00
 5 -2 16 -0.98 0.00
 6 -2 16 -0.51 0.00
 7 -2 16 -0.31 0.00
 8 -2 16 0.42 0.00
 9 -2 16 -0.09 0.00
 -9 -1 16 0.27 0.00
 -8 -1 16 0.00 0.00
 -7 -1 16 0.03 0.00
 -6 -1 16 0.15 0.00
 -5 -1 16 -0.34 0.00
 -4 -1 16 -0.84 0.00
 -3 -1 16 -1.14 0.00
 -2 -1 16 -1.09 0.00
 -1 -1 16 -0.59 0.00
 0 -1 16 0.12 0.00
 1 -1 16 0.67 0.00
 2 -1 16 1.54 0.00
 3 -1 16 1.27 0.00
 4 -1 16 0.31 0.00
 5 -1 16 -0.58 0.00
 6 -1 16 -0.35 0.00
 7 -1 16 -0.66 0.00
 8 -1 16 0.13 0.00
 9 -1 16 0.03 0.00
 -9 0 16 0.11 0.00
 -8 0 16 0.06 0.00
 -7 0 16 -0.32 0.00
 -6 0 16 -0.01 0.00
 -5 0 16 -0.21 0.00
 -4 0 16 -0.29 0.00
 -3 0 16 -0.84 0.00
 -2 0 16 -0.96 0.00
 -1 0 16 -0.81 0.00
 0 0 16 -0.20 0.00
 1 0 16 0.04 0.00
 2 0 16 0.88 0.00
 3 0 16 1.46 0.00
 4 0 16 1.13 0.00
 5 0 16 0.25 0.00
 6 0 16 0.25 0.00
 7 0 16 -0.53 0.00
 8 0 16 -0.25 0.00
 9 0 16 0.11 0.00
 10 0 16 -0.13 0.00
 -8 1 16 0.42 0.00
 -7 1 16 -0.27 0.00
 -6 1 16 -0.10 0.00
 -5 1 16 -0.23 0.00
 -4 1 16 0.23 0.00
 -3 1 16 -0.33 0.00
 -2 1 16 -0.60 0.00
 -1 1 16 -0.95 0.00
 0 1 16 -0.61 0.00
 1 1 16 -0.47 0.00
 2 1 16 0.25 0.00
 3 1 16 1.10 0.00
 4 1 16 1.40 0.00
 5 1 16 0.93 0.00
 6 1 16 0.98 0.00
 7 1 16 0.03 0.00
 8 1 16 -0.48 0.00
 9 1 16 0.13 0.00
 10 1 16 0.19 0.00
 -8 2 16 0.64 0.00
 -7 2 16 0.19 0.00
 -6 2 16 0.25 0.00
 -5 2 16 -0.14 0.00
 -4 2 16 0.43 0.00
 -3 2 16 0.07 0.00
 -2 2 16 -0.20 0.00
 -1 2 16 -0.53 0.00
 0 2 16 -0.49 0.00
 1 2 16 -0.84 0.00
 2 2 16 -0.42 0.00
 3 2 16 0.42 0.00
 4 2 16 1.21 0.00
 5 2 16 1.13 0.00
 6 2 16 1.35 0.00
 7 2 16 0.67 0.00
 8 2 16 -0.50 0.00
 9 2 16 -0.08 0.00
 10 2 16 0.52 0.00
 -7 3 16 0.09 0.00
 -6 3 16 0.57 0.00
 -5 3 16 0.32 0.00
 -4 3 16 0.56 0.00
 -3 3 16 0.38 0.00
 -2 3 16 -0.14 0.00
 -1 3 16 -0.14 0.00
 0 3 16 0.27 0.00
 1 3 16 -0.31 0.00
 2 3 16 -0.60 0.00
 3 3 16 -0.31 0.00
 4 3 16 0.70 0.00
 5 3 16 0.91 0.00
 6 3 16 1.13 0.00
 7 3 16 0.91 0.00
 8 3 16 -0.26 0.00
 9 3 16 -0.31 0.00
 10 3 16 0.48 0.00
 -7 4 16 -0.53 0.00
 -6 4 16 0.07 0.00
 -5 4 16 0.47 0.00
 -4 4 16 0.64 0.00
 -3 4 16 0.94 0.00
 -2 4 16 0.19 0.00
 -1 4 16 -0.14 0.00
 0 4 16 0.43 0.00
 1 4 16 0.43 0.00
 2 4 16 -0.01 0.00
 3 4 16 -0.41 0.00
 4 4 16 0.16 0.00
 5 4 16 0.53 0.00
 6 4 16 0.64 0.00
 7 4 16 0.60 0.00
 8 4 16 -0.10 0.00
 9 4 16 -0.33 0.00
 10 4 16 0.00 0.00
 -6 5 16 -0.36 0.00
 -5 5 16 0.13 0.00
 -4 5 16 0.16 0.00
 -3 5 16 1.05 0.00
 -2 5 16 0.97 0.00
 -1 5 16 0.36 0.00
 0 5 16 0.02 0.00
 1 5 16 0.33 0.00
 2 5 16 0.33 0.00
 3 5 16 0.16 0.00
 4 5 16 0.05 0.00
 5 5 16 0.21 0.00
 6 5 16 0.28 0.00
 7 5 16 0.23 0.00
 8 5 16 -0.18 0.00
 9 5 16 -0.12 0.00
 10 5 16 -0.53 0.00
 -5 6 16 0.31 0.00
 -3 6 16 0.30 0.00
 -2 6 16 1.01 0.00
 -1 6 16 1.12 0.00
 0 6 16 0.02 0.00
 1 6 16 0.00 0.00
 2 6 16 -0.01 0.00
 3 6 16 0.61 0.00
 4 6 16 0.42 0.00
 5 6 16 0.24 0.00
 6 6 16 0.19 0.00
 7 6 16 0.20 0.00
 8 6 16 -0.31 0.00
 9 6 16 0.11 0.00
 10 6 16 -0.48 0.00
 -4 7 16 0.43 0.00
 -3 7 16 -0.02 0.00
 -2 7 16 0.21 0.00
 -1 7 16 0.99 0.00
 0 7 16 0.12 0.00
 1 7 16 0.11 0.00
 2 7 16 -0.31 0.00
 3 7 16 0.51 0.00
 4 7 16 0.63 0.00
 5 7 16 0.40 0.00
 6 7 16 0.33 0.00
 7 7 16 0.61 0.00
 8 7 16 -0.14 0.00
 9 7 16 -0.04 0.00
 10 7 16 -0.11 0.00
 -3 8 16 0.51 0.00
 -2 8 16 -0.14 0.00
 -1 8 16 0.25 0.00
 0 8 16 -0.23 0.00
 1 8 16 0.24 0.00
 2 8 16 -0.18 0.00
 3 8 16 0.13 0.00
 4 8 16 0.26 0.00
 5 8 16 -0.03 0.00
 6 8 16 -0.12 0.00
 7 8 16 0.71 0.00
 8 8 16 0.48 0.00
 9 8 16 -0.23 0.00
 -1 9 16 -0.21 0.00
 0 9 16 -0.62 0.00
 1 9 16 0.17 0.00
 2 9 16 0.15 0.00
 3 9 16 -0.09 0.00
 4 9 16 -0.15 0.00
 5 9 16 -0.61 0.00
 6 9 16 -1.12 0.00
 7 9 16 -0.51 0.00
 8 9 16 0.55 0.00
 1 10 16 0.03 0.00
 2 10 16 0.47 0.00
 3 10 16 -0.03 0.00
 4 10 16 -0.23 0.00
 5 10 16 -0.51 0.00
 6 10 16 -1.08 0.00
 7 10 16 -1.63 0.00
 -6 -9 17 -0.46 0.00
 -5 -9 17 0.18 0.00
 -4 -9 17 0.29 0.00
 -3 -9 17 -0.64 0.00
 -2 -9 17 -0.47 0.00
 -1 -9 17 0.41 0.00
 0 -9 17 0.65 0.00
 1 -9 17 0.49 0.00
 -7 -8 17 0.01 0.00
 -6 -8 17 -0.52 0.00
 -5 -8 17 -0.09 0.00
 -4 -8 17 0.35 0.00
 -3 -8 17 -0.78 0.00
 -2 -8 17 -1.09 0.00
 -1 -8 17 0.28 0.00
 0 -8 17 1.05 0.00
 1 -8 17 1.21 0.00
 2 -8 17 0.44 0.00
 3 -8 17 0.04 0.00
 -8 -7 17 0.25 0.00
 -7 -7 17 0.68 0.00
 -6 -7 17 0.05 0.00
 -5 -7 17 -0.15 0.00
 -4 -7 17 -0.05 0.00
 -3 -7 17 -0.94 0.00
 -2 -7 17 -1.66 0.00
 -1 -7 17 -0.17 0.00
 0 -7 17 0.93 0.00
 1 -7 17 1.47 0.00
 2 -7 17 0.63 0.00
 3 -7 17 0.37 0.00
 4 -7 17 -0.17 0.00
 -8 -6 17 0.21 0.00
 -7 -6 17 0.77 0.00
 -6 -6 17 0.55 0.00
 -5 -6 17 0.18 0.00
 -4 -6 17 -0.40 0.00
 -3 -6 17 -1.16 0.00
 -2 -6 17 -2.13 0.00
 -1 -6 17 -0.88 0.00
 0 -6 17 0.36 0.00
 1 -6 17 1.48 0.00
 2 -6 17 0.64 0.00
 3 -6 17 0.52 0.00
 4 -6 17 0.51 0.00
 5 -6 17 -0.03 0.00
 -9 -5 17 -0.05 0.00
 -8 -5 17 0.12 0.00
 -7 -5 17 0.40 0.00
 -6 -5 17 0.51 0.00
 -5 -5 17 0.51 0.00
 -4 -5 17 -0.23 0.00
 -3 -5 17 -0.92 0.00
 -2 -5 17 -1.96 0.00
 -1 -5 17 -1.49 0.00
 0 -5 17 -0.74 0.00
 1 -5 17 1.02 0.00
 2 -5 17 0.87 0.00
 3 -5 17 0.67 0.00
 4 -5 17 0.89 0.00
 5 -5 17 0.81 0.00
 6 -5 17 0.20 0.00
 -9 -4 17 -0.27 0.00
 -8 -4 17 0.05 0.00
 -7 -4 17 -0.01 0.00
 -6 -4 17 0.20 0.00
 -5 -4 17 0.62 0.00
 -4 -4 17 0.33 0.00
 -3 -4 17 -0.14 0.00
 -2 -4 17 -0.87 0.00
 -1 -4 17 -1.18 0.00
 1 -4 17 -0.34 0.00
 2 -4 17 0.57 0.00
 3 -4 17 0.99 0.00
 4 -4 17 0.94 0.00
 5 -4 17 1.18 0.00
 6 -4 17 0.64 0.00
 7 -4 17 0.09 0.00
 -9 -3 17 -0.40 0.00
 -8 -3 17 0.01 0.00
 -7 -3 17 -0.20 0.00
 -6 -3 17 -0.08 0.00
 -5 -3 17 0.55 0.00
 -4 -3 17 0.87 0.00
 -3 -3 17 0.68 0.00
 -2 -3 17 0.37 0.00
 -1 -3 17 -0.10 0.00
 0 -3 17 -1.28 0.00
 1 -3 17 -1.45 0.00
 2 -3 17 -0.76 0.00
 3 -3 17 0.62 0.00
 4 -3 17 0.90 0.00
 5 -3 17 1.22 0.00
 6 -3 17 0.70 0.00
 7 -3 17 0.33 0.00
 8 -3 17 -0.33 0.00
 -9 -2 17 -0.50 0.00
 -8 -2 17 -0.15 0.00
 -7 -2 17 -0.21 0.00
 -6 -2 17 -0.22 0.00
 -5 -2 17 0.38 0.00
 -4 -2 17 0.97 0.00
 -3 -2 17 1.13 0.00
 -2 -2 17 1.03 0.00
 -1 -2 17 0.62 0.00
 0 -2 17 -0.24 0.00
 1 -2 17 -1.05 0.00
 2 -2 17 -1.67 0.00
 3 -2 17 -0.63 0.00
 4 -2 17 0.31 0.00
 5 -2 17 1.11 0.00
 6 -2 17 0.69 0.00
 7 -2 17 0.62 0.00
 8 -2 17 -0.37 0.00
 -9 -1 17 -0.33 0.00
 -8 -1 17 -0.30 0.00
 -7 -1 17 -0.13 0.00
 -6 -1 17 -0.27 0.00
 -5 -1 17 0.25 0.00
 -4 -1 17 0.62 0.00
 -3 -1 17 1.03 0.00
 -2 -1 17 1.13 0.00
 -1 -1 17 0.84 0.00
 0 -1 17 0.24 0.00
 1 -1 17 -0.10 0.00
 2 -1 17 -1.20 0.00
 3 -1 17 -1.40 0.00
 4 -1 17 -0.70 0.00
 5 -1 17 0.44 0.00
 6 -1 17 0.45 0.00
 7 -1 17 0.85 0.00
 8 -1 17 -0.04 0.00
 9 -1 17 -0.17 0.00
 -8 0 17 -0.35 0.00
 -7 0 17 0.07 0.00
 -6 0 17 -0.21 0.00
 -5 0 17 0.21 0.00
 -4 0 17 0.13 0.00
 -3 0 17 0.55 0.00
 -2 0 17 0.79 0.00
 -1 0 17 0.98 0.00
 0 0 17 0.45 0.00
 1 0 17 0.35 0.00
 2 0 17 -0.40 0.00
 3 0 17 -1.22 0.00
 4 0 17 -1.21 0.00
 5 0 17 -0.47 0.00
 6 0 17 -0.30 0.00
 7 0 17 0.54 0.00
 8 0 17 0.46 0.00
 9 0 17 -0.27 0.00
 -8 1 17 -0.60 0.00
 -7 1 17 0.02 0.00
 -6 1 17 -0.13 0.00
 -5 1 17 0.23 0.00
 -4 1 17 -0.17 0.00
 -3 1 17 0.12 0.00
 -2 1 17 0.32 0.00
 -1 1 17 0.82 0.00
 0 1 17 0.69 0.00
 1 1 17 0.70 0.00
 2 1 17 0.16 0.00
 3 1 17 -0.79 0.00
 4 1 17 -1.18 0.00
 5 1 17 -0.91 0.00
 6 1 17 -1.00 0.00
 7 1 17 -0.28 0.00
 8 1 17 0.70 0.00
 9 1 17 0.01 0.00
 -8 2 17 -0.64 0.00
 -7 2 17 -0.28 0.00
 -6 2 17 -0.33 0.00
 -5 2 17 0.08 0.00
 -4 2 17 -0.31 0.00
 -3 2 17 -0.15 0.00
 -2 2 17 0.22 0.00
 -1 2 17 0.44 0.00
 0 2 17 0.41 0.00
 1 2 17 0.76 0.00
 2 2 17 0.67 0.00
 3 2 17 -0.17 0.00
 4 2 17 -0.98 0.00
 5 2 17 -0.98 0.00
 6 2 17 -1.10 0.00
 7 2 17 -0.87 0.00
 8 2 17 0.53 0.00
 9 2 17 0.39 0.00
 10 2 17 -0.44 0.00
 -7 3 17 -0.05 0.00
 -6 3 17 -0.41 0.00
 -5 3 17 -0.31 0.00
 -4 3 17 -0.44 0.00
 -3 3 17 -0.61 0.00
 -2 3 17 0.19 0.00
 -1 3 17 0.32 0.00
 0 3 17 -0.01 0.00
 1 3 17 0.17 0.00
 2 3 17 0.61 0.00
 3 3 17 0.44 0.00
 4 3 17 -0.51 0.00
 5 3 17 -0.94 0.00
 6 3 17 -0.91 0.00
 7 3 17 -0.85 0.00
 8 3 17 0.36 0.00
 9 3 17 0.62 0.00
 10 3 17 -0.07 0.00
 -6 4 17 0.09 0.00
 -5 4 17 -0.40 0.00
 -4 4 17 -0.39 0.00
 -3 4 17 -1.07 0.00
 -2 4 17 -0.38 0.00
 -1 4 17 0.01 0.00
 0 4 17 0.01 0.00
 1 4 17 -0.21 0.00
 2 4 17 0.14 0.00
 3 4 17 0.39 0.00
 4 4 17 -0.03 0.00
 5 4 17 -0.69 0.00
 6 4 17 -0.71 0.00
 7 4 17 -0.64 0.00
 8 4 17 0.28 0.00
 9 4 17 0.63 0.00
 10 4 17 0.49 0.00
 -6 5 17 0.38 0.00
 -5 5 17 -0.19 0.00
 -4 5 17 0.01 0.00
 -3 5 17 -0.83 0.00
 -2 5 17 -0.95 0.00
 -1 5 17 -0.83 0.00
 0 5 17 -0.08 0.00
 1 5 17 -0.10 0.00
 2 5 17 0.12 0.00
 3 5 17 -0.02 0.00
 4 5 17 -0.03 0.00
 5 5 17 -0.46 0.00
 6 5 17 -0.45 0.00
 7 5 17 -0.46 0.00
 8 5 17 0.19 0.00
 9 5 17 0.27 0.00
 10 5 17 0.81 0.00
 -5 6 17 -0.28 0.00
 -4 6 17 0.13 0.00
 -3 6 17 -0.09 0.00
 -2 6 17 -0.65 0.00
 0 6 17 -0.39 0.00
 1 6 17 -0.17 0.00
 2 6 17 0.30 0.00
 3 6 17 -0.23 0.00
 4 6 17 -0.31 0.00
 5 6 17 -0.55 0.00
 6 6 17 -0.43 0.00
 7 6 17 -0.46 0.00
 8 6 17 0.21 0.00
 9 6 17 -0.07 0.00
 -4 7 17 -0.24 0.00
 -3 7 17 0.12 0.00
 -2 7 17 -0.02 0.00
 -1 7 17 -1.00 0.00
 0 7 17 -0.28 0.00
 1 7 17 -0.24 0.00
 2 7 17 0.20 0.00
 3 7 17 -0.25 0.00
 4 7 17 -0.42 0.00
 5 7 17 -0.51 0.00
 6 7 17 -0.49 0.00
 7 7 17 -0.82 0.00
 8 7 17 -0.05 0.00
 9 7 17 0.06 0.00
 -2 8 17 0.11 0.00
 -1 8 17 -0.49 0.00
 0 8 17 0.08 0.00
 1 8 17 -0.01 0.00
 2 8 17 0.10 0.00
 3 8 17 -0.05 0.00
 4 8 17 -0.23 0.00
 5 8 17 0.02 0.00
 6 8 17 0.15 0.00
 7 8 17 -0.61 0.00
 8 8 17 -0.65 0.00
 -1 9 17 -0.14 0.00
 0 9 17 0.29 0.00
 1 9 17 0.14 0.00
 2 9 17 -0.07 0.00
 3 9 17 0.24 0.00
 4 9 17 0.11 0.00
 5 9 17 0.50 0.00
 6 9 17 0.95 0.00
 2 10 17 -0.37 0.00
 3 10 17 0.17 0.00
 4 10 17 0.30 0.00
 5 10 17 0.56 0.00
 -5 -9 18 0.01 0.00
 -4 -9 18 -0.42 0.00
 -3 -9 18 0.22 0.00
 -1 -9 18 -0.19 0.00
 0 -9 18 -0.54 0.00
 -6 -8 18 0.53 0.00
 -5 -8 18 0.30 0.00
 -4 -8 18 -0.32 0.00
 -3 -8 18 0.30 0.00
 -2 -8 18 1.16 0.00
 -1 -8 18 0.09 0.00
 0 -8 18 -0.68 0.00
 1 -8 18 -1.11 0.00
 2 -8 18 -0.47 0.00
 -7 -7 18 -0.82 0.00
 -6 -7 18 -0.20 0.00
 -5 -7 18 0.14 0.00
 -4 -7 18 0.14 0.00
 -2 -7 18 1.87 0.00
 -1 -7 18 0.68 0.00
 0 -7 18 -0.40 0.00
 1 -7 18 -1.30 0.00
 2 -7 18 -0.62 0.00
 3 -7 18 -0.31 0.00
 -8 -6 18 0.04 0.00
 -7 -6 18 -0.55 0.00
 -6 -6 18 -0.59 0.00
 -5 -6 18 -0.43 0.00
 -4 -6 18 0.11 0.00
 -3 -6 18 0.91 0.00
 -2 -6 18 2.38 0.00
 -1 -6 18 1.52 0.00
 0 -6 18 0.36 0.00
 1 -6 18 -1.14 0.00
 2 -6 18 -0.71 0.00
 3 -6 18 -0.48 0.00
 4 -6 18 -0.61 0.00
 5 -6 18 -0.11 0.00
 -8 -5 18 0.08 0.00
 -7 -5 18 0.09 0.00
 -6 -5 18 -0.10 0.00
 -5 -5 18 -0.45 0.00
 -4 -5 18 -0.23 0.00
 -3 -5 18 0.46 0.00
 -2 -5 18 1.80 0.00
 -1 -5 18 1.75 0.00
 0 -5 18 1.31 0.00
 1 -5 18 -0.38 0.00
 2 -5 18 -0.71 0.00
 3 -5 18 -0.63 0.00
 4 -5 18 -0.98 0.00
 5 -5 18 -1.06 0.00
 6 -5 18 -0.27 0.00
 -8 -4 18 -0.16 0.00
 -7 -4 18 0.21 0.00
 -6 -4 18 0.32 0.00
 -5 -4 18 -0.12 0.00
 -4 -4 18 -0.45 0.00
 -3 -4 18 -0.13 0.00
 -2 -4 18 0.53 0.00
 -1 -4 18 0.87 0.00
 0 -4 18 1.47 0.00
 1 -4 18 0.77 0.00
 2 -4 18 -0.10 0.00
 3 -4 18 -0.69 0.00
 4 -4 18 -0.85 0.00
 5 -4 18 -1.43 0.00
 6 -4 18 -0.84 0.00
 7 -4 18 -0.30 0.00
 -8 -3 18 -0.10 0.00
 -7 -3 18 0.08 0.00
 -6 -3 18 0.30 0.00
 -5 -3 18 -0.05 0.00
 -3 -3 18 -0.67 0.00
 -2 -3 18 -0.46 0.00
 -1 -3 18 -0.17 0.00
 0 -3 18 0.61 0.00
 1 -3 18 1.18 0.00
 2 -3 18 1.01 0.00
 3 -3 18 -0.12 0.00
 4 -3 18 -0.56 0.00
 5 -3 18 -1.24 0.00
 6 -3 18 -0.88 0.00
 7 -3 18 -0.63 0.00
 -8 -2 18 0.23 0.00
 -7 -2 18 0.17 0.00
 -6 -2 18 0.32 0.00
 -5 -2 18 -0.06 0.00
 -4 -2 18 -0.75 0.00
 -3 -2 18 -1.06 0.00
 -2 -2 18 -1.08 0.00
 -1 -2 18 -0.69 0.00
 0 -2 18 -0.19 0.00
 1 -2 18 0.48 0.00
 2 -2 18 1.37 0.00
 3 -2 18 0.91 0.00
 4 -2 18 0.10 0.00
 5 -2 18 -0.88 0.00
 6 -2 18 -0.78 0.00
 7 -2 18 -0.81 0.00
 8 -2 18 0.18 0.00
 -8 -1 18 0.38 0.00
 -7 -1 18 0.22 0.00
 -6 -1 18 0.47 0.00
 -5 -1 18 -0.02 0.00
 -4 -1 18 -0.34 0.00
 -3 -1 18 -0.77 0.00
 -2 -1 18 -1.13 0.00
 -1 -1 18 -1.00 0.00
 0 -1 18 -0.48 0.00
 1 -1 18 -0.27 0.00
 2 -1 18 0.66 0.00
 3 -1 18 1.28 0.00
 4 -1 18 0.86 0.00
 5 -1 18 -0.09 0.00
 6 -1 18 -0.42 0.00
 7 -1 18 -0.88 0.00
 8 -1 18 -0.24 0.00
 -8 0 18 0.41 0.00
 -7 0 18 0.08 0.00
 -6 0 18 0.44 0.00
 -5 0 18 -0.05 0.00
 -4 0 18 -0.03 0.00
 -3 0 18 -0.17 0.00
 -2 0 18 -0.48 0.00
 -1 0 18 -0.95 0.00
 0 0 18 -0.68 0.00
 1 0 18 -0.63 0.00
 2 0 18 -0.08 0.00
 3 0 18 0.93 0.00
 4 0 18 1.01 0.00
 5 0 18 0.59 0.00
 6 0 18 0.38 0.00
 7 0 18 -0.29 0.00
 8 0 18 -0.74 0.00
 9 0 18 0.15 0.00
 -8 1 18 0.56 0.00
 -7 1 18 0.10 0.00
 -6 1 18 0.29 0.00
 -5 1 18 -0.07 0.00
 -4 1 18 0.05 0.00
 -3 1 18 0.05 0.00
 -2 1 18 -0.06 0.00
 -1 1 18 -0.50 0.00
 0 1 18 -0.65 0.00
 1 1 18 -0.82 0.00
 2 1 18 -0.60 0.00
 3 1 18 0.48 0.00
 4 1 18 0.86 0.00
 5 1 18 0.70 0.00
 6 1 18 0.76 0.00
 7 1 18 0.60 0.00
 8 1 18 -0.66 0.00
 9 1 18 -0.27 0.00
 -7 2 18 0.23 0.00
 -6 2 18 0.24 0.00
 -5 2 18 0.04 0.00
 -4 2 18 0.17 0.00
 -3 2 18 0.31 0.00
 -2 2 18 -0.22 0.00
 -1 2 18 -0.31 0.00
 0 2 18 -0.33 0.00
 1 2 18 -0.56 0.00
 2 2 18 -0.88 0.00
 3 2 18 -0.16 0.00
 4 2 18 0.67 0.00
 5 2 18 0.78 0.00
 6 2 18 0.63 0.00
 7 2 18 0.80 0.00
 8 2 18 -0.40 0.00
 9 2 18 -0.55 0.00
 -7 3 18 0.00 0.00
 -6 3 18 0.12 0.00
 -5 3 18 0.24 0.00
 -4 3 18 0.23 0.00
 -3 3 18 0.86 0.00
 -2 3 18 -0.05 0.00
 -1 3 18 -0.27 0.00
 0 3 18 -0.23 0.00
 1 3 18 -0.06 0.00
 2 3 18 -0.57 0.00
 3 3 18 -0.61 0.00
 4 3 18 0.15 0.00
 5 3 18 0.85 0.00
 6 3 18 0.69 0.00
 7 3 18 0.64 0.00
 8 3 18 -0.43 0.00
 9 3 18 -0.79 0.00
 -6 4 18 -0.22 0.00
 -5 4 18 0.34 0.00
 -4 4 18 0.12 0.00
 -3 4 18 1.07 0.00
 -1 4 18 0.34 0.00
 0 4 18 -0.11 0.00
 1 4 18 0.03 0.00
 2 4 18 -0.28 0.00
 3 4 18 -0.45 0.00
 4 4 18 -0.22 0.00
 5 4 18 0.64 0.00
 6 4 18 0.72 0.00
 7 4 18 0.67 0.00
 8 4 18 -0.28 0.00
 9 4 18 -0.78 0.00
 -5 5 18 0.26 0.00
 -4 5 18 -0.05 0.00
 -3 5 18 0.60 0.00
 -2 5 18 0.72 0.00
 -1 5 18 1.10 0.00
 0 5 18 0.42 0.00
 1 5 18 0.15 0.00
 2 5 18 -0.40 0.00
 3 5 18 -0.28 0.00
 4 5 18 -0.18 0.00
 5 5 18 0.55 0.00
 6 5 18 0.60 0.00
 7 5 18 0.63 0.00
 8 5 18 -0.07 0.00
 9 5 18 -0.26 0.00
 -4 6 18 -0.08 0.00
 -3 6 18 -0.04 0.00
 -2 6 18 0.26 0.00
 -1 6 18 1.19 0.00
 0 6 18 0.68 0.00
 1 6 18 0.42 0.00
 2 6 18 -0.27 0.00
 3 6 18 -0.14 0.00
 4 6 18 -0.04 0.00
 5 6 18 0.60 0.00
 6 6 18 0.66 0.00
 7 6 18 0.70 0.00
 8 6 18 -0.06 0.00
 9 6 18 0.05 0.00
 -3 7 18 -0.29 0.00
 -2 7 18 -0.21 0.00
 -1 7 18 0.88 0.00
 0 7 18 0.45 0.00
 1 7 18 0.22 0.00
 2 7 18 -0.07 0.00
 3 7 18 0.08 0.00
 4 7 18 0.20 0.00
 5 7 18 0.41 0.00
 6 7 18 0.53 0.00
 7 7 18 0.93 0.00
 8 7 18 0.27 0.00
 9 7 18 -0.06 0.00
 -2 8 18 -0.33 0.00
 -1 8 18 0.55 0.00
 0 8 18 0.32 0.00
 1 8 18 -0.13 0.00
 2 8 18 -0.14 0.00
 3 8 18 -0.14 0.00
 4 8 18 0.23 0.00
 5 8 18 0.03 0.00
 6 8 18 -0.11 0.00
 7 8 18 0.41 0.00
 8 8 18 0.66 0.00
 0 9 18 0.18 0.00
 1 9 18 -0.15 0.00
 2 9 18 0.04 0.00
 3 9 18 -0.47 0.00
 4 9 18 -0.17 0.00
 6 9 18 -0.57 0.00
 7 9 18 -0.67 0.00
 -5 -8 19 -0.47 0.00
 -3 -8 19 -0.02 0.00
 -2 -8 19 -1.07 0.00
 -1 -8 19 -0.48 0.00
 0 -8 19 0.26 0.00
 1 -8 19 0.88 0.00
 -7 -7 19 0.76 0.00
 -6 -7 19 0.41 0.00
 -5 -7 19 -0.01 0.00
 -4 -7 19 -0.11 0.00
 -3 -7 19 -0.44 0.00
 -2 -7 19 -1.80 0.00
 -1 -7 19 -1.23 0.00
 0 -7 19 -0.31 0.00
 1 -7 19 0.79 0.00
 2 -7 19 0.61 0.00
 3 -7 19 0.27 0.00
 -7 -6 19 0.07 0.00
 -6 -6 19 0.35 0.00
 -5 -6 19 0.44 0.00
 -4 -6 19 0.30 0.00
 -3 -6 19 -0.36 0.00
 -2 -6 19 -1.96 0.00
 -1 -6 19 -1.83 0.00
 0 -6 19 -1.06 0.00
 1 -6 19 0.30 0.00
 2 -6 19 0.48 0.00
 3 -6 19 0.35 0.00
 4 -6 19 0.75 0.00
 -8 -5 19 -0.02 0.00
 -7 -5 19 -0.46 0.00
 -6 -5 19 -0.48 0.00
 -5 -5 19 -0.09 0.00
 -4 -5 19 0.41 0.00
 -3 -5 19 0.04 0.00
 -2 -5 19 -1.10 0.00
 -1 -5 19 -1.46 0.00
 0 -5 19 -1.34 0.00
 1 -5 19 -0.34 0.00
 2 -5 19 0.22 0.00
 3 -5 19 0.22 0.00
 4 -5 19 0.88 0.00
 5 -5 19 1.28 0.00
 -8 -4 19 0.37 0.00
 -7 -4 19 -0.13 0.00
 -6 -4 19 -0.61 0.00
 -5 -4 19 -0.58 0.00
 -4 -4 19 0.23 0.00
 -2 -4 19 -0.16 0.00
 -1 -4 19 -0.48 0.00
 0 -4 19 -0.79 0.00
 1 -4 19 -0.78 0.00
 2 -4 19 -0.19 0.00
 3 -4 19 0.13 0.00
 4 -4 19 0.45 0.00
 5 -4 19 1.34 0.00
 6 -4 19 1.03 0.00
 -8 -3 19 0.17 0.00
 -7 -3 19 0.09 0.00
 -6 -3 19 -0.30 0.00
 -5 -3 19 -0.39 0.00
 -4 -3 19 0.44 0.00
 -3 -3 19 0.54 0.00
 -2 -3 19 0.49 0.00
 -1 -3 19 0.15 0.00
 0 -3 19 -0.06 0.00
 1 -3 19 -0.68 0.00
 2 -3 19 -0.75 0.00
 3 -3 19 -0.21 0.00
 4 -3 19 0.16 0.00
 5 -3 19 0.87 0.00
 6 -3 19 0.90 0.00
 7 -3 19 0.76 0.00
 -8 -2 19 -0.15 0.00
 -7 -2 19 -0.09 0.00
 -6 -2 19 -0.40 0.00
 -5 -2 19 -0.27 0.00
 -4 -2 19 0.43 0.00
 -3 -2 19 0.87 0.00
 -2 -2 19 1.13 0.00
 -1 -2 19 0.65 0.00
 0 -2 19 0.34 0.00
 1 -2 19 -0.14 0.00
 2 -2 19 -0.83 0.00
 3 -2 19 -0.86 0.00
 4 -2 19 -0.24 0.00
 5 -2 19 0.44 0.00
 6 -2 19 0.71 0.00
 7 -2 19 0.80 0.00
 -8 -1 19 -0.24 0.00
 -7 -1 19 -0.13 0.00
 -6 -1 19 -0.58 0.00
 -5 -1 19 -0.29 0.00
 -4 -1 19 0.03 0.00
 -3 -1 19 0.37 0.00
 -2 -1 19 0.96 0.00
 -1 -1 19 1.04 0.00
 0 -1 19 0.65 0.00
 1 -1 19 0.44 0.00
 2 -1 19 -0.22 0.00
 3 -1 19 -1.05 0.00
 4 -1 19 -0.69 0.00
 5 -1 19 -0.17 0.00
 6 -1 19 0.30 0.00
 7 -1 19 0.68 0.00
 8 -1 19 0.58 0.00
 -8 0 19 -0.30 0.00
 -7 0 19 -0.04 0.00
 -6 0 19 -0.50 0.00
 -5 0 19 -0.19 0.00
 -4 0 19 -0.02 0.00
 -3 0 19 -0.14 0.00
 -2 0 19 0.09 0.00
 -1 0 19 0.67 0.00
 0 0 19 0.76 0.00
 1 0 19 0.82 0.00
 2 0 19 0.52 0.00
 3 0 19 -0.69 0.00
 4 0 19 -0.73 0.00
 5 0 19 -0.49 0.00
 6 0 19 -0.29 0.00
 7 0 19 -0.10 0.00
 8 0 19 0.80 0.00
 -7 1 19 -0.03 0.00
 -6 1 19 -0.22 0.00
 -5 1 19 -0.15 0.00
 -4 1 19 0.04 0.00
 -3 1 19 -0.15 0.00
 -2 1 19 -0.09 0.00
 -1 1 19 0.13 0.00
 0 1 19 0.44 0.00
 1 1 19 0.75 0.00
 2 1 19 0.99 0.00
 3 1 19 -0.10 0.00
 4 1 19 -0.61 0.00
 5 1 19 -0.45 0.00
 6 1 19 -0.28 0.00
 7 1 19 -0.67 0.00
 8 1 19 0.40 0.00
 9 1 19 0.38 0.00
 -7 2 19 -0.07 0.00
 -6 2 19 0.09 0.00
 -5 2 19 -0.07 0.00
 -4 2 19 -0.04 0.00
 -3 2 19 -0.50 0.00
 -2 2 19 0.15 0.00
 -1 2 19 0.19 0.00
 0 2 19 0.26 0.00
 1 2 19 0.26 0.00
 2 2 19 0.89 0.00
 3 2 19 0.55 0.00
 4 2 19 -0.27 0.00
 5 2 19 -0.56 0.00
 6 2 19 -0.19 0.00
 7 2 19 -0.45 0.00
 8 2 19 0.31 0.00
 9 2 19 0.53 0.00
 -6 3 19 0.21 0.00
 -5 3 19 -0.05 0.00
 -4 3 19 0.06 0.00
 -3 3 19 -0.99 0.00
 -2 3 19 -0.21 0.00
 -1 3 19 0.05 0.00
 0 3 19 0.33 0.00
 1 3 19 0.02 0.00
 2 3 19 0.39 0.00
 3 3 19 0.69 0.00
 4 3 19 0.28 0.00
 5 3 19 -0.52 0.00
 6 3 19 -0.47 0.00
 7 3 19 -0.39 0.00
 8 3 19 0.45 0.00
 9 3 19 0.86 0.00
 -5 4 19 -0.26 0.00
 -4 4 19 0.10 0.00
 -3 4 19 -0.91 0.00
 -2 4 19 -0.62 0.00
 -1 4 19 -0.63 0.00
 0 4 19 -0.07 0.00
 1 4 19 0.02 0.00
 2 4 19 0.32 0.00
 3 4 19 0.48 0.00
 4 4 19 0.46 0.00
 5 4 19 -0.38 0.00
 6 4 19 -0.59 0.00
 7 4 19 -0.62 0.00
 8 4 19 0.16 0.00
 9 4 19 0.72 0.00
 -5 5 19 -0.28 0.00
 -4 5 19 -0.02 0.00
 -3 5 19 -0.44 0.00
 -2 5 19 -0.44 0.00
 -1 5 19 -0.99 0.00
 0 5 19 -0.72 0.00
 1 5 19 -0.31 0.00
 2 5 19 0.41 0.00
 3 5 19 0.53 0.00
 4 5 19 0.47 0.00
 5 5 19 -0.46 0.00
 6 5 19 -0.66 0.00
 7 5 19 -0.69 0.00
 8 5 19 -0.05 0.00
 9 5 19 0.14 0.00
 -4 6 19 0.01 0.00
 -3 6 19 0.10 0.00
 -2 6 19 0.03 0.00
 -1 6 19 -0.81 0.00
 0 6 19 -0.81 0.00
 1 6 19 -0.50 0.00
 2 6 19 0.12 0.00
 3 6 19 0.37 0.00
 4 6 19 0.41 0.00
 5 6 19 -0.38 0.00
 6 6 19 -0.75 0.00
 7 6 19 -0.89 0.00
 8 6 19 -0.10 0.00
 -2 7 19 0.47 0.00
 -1 7 19 -0.58 0.00
 0 7 19 -0.70 0.00
 1 7 19 -0.19 0.00
 2 7 19 0.02 0.00
 3 7 19 0.12 0.00
 4 7 19 -0.01 0.00
 5 7 19 -0.20 0.00
 6 7 19 -0.46 0.00
 7 7 19 -0.88 0.00
 8 7 19 -0.44 0.00
 -1 8 19 -0.29 0.00
 0 8 19 -0.70 0.00
 1 8 19 -0.02 0.00
 2 8 19 0.08 0.00
 3 8 19 0.41 0.00
 4 8 19 -0.10 0.00
 5 8 19 -0.05 0.00
 6 8 19 -0.05 0.00
 7 8 19 -0.24 0.00
 1 9 19 -0.03 0.00
 2 9 19 -0.22 0.00
 3 9 19 0.54 0.00
 4 9 19 0.28 0.00
 5 9 19 0.43 0.00
 -4 -8 20 0.19 0.00
 -3 -8 20 -0.04 0.00
 -2 -8 20 0.84 0.00
 -1 -8 20 0.78 0.00
 0 -8 20 0.18 0.00
 -6 -7 20 -0.45 0.00
 -4 -7 20 -0.06 0.00
 -3 -7 20 0.13 0.00
 -2 -7 20 1.30 0.00
 -1 -7 20 1.43 0.00
 0 -7 20 0.89 0.00
 1 -7 20 -0.02 0.00
 2 -7 20 -0.39 0.00
 -6 -6 20 0.11 0.00
 -5 -6 20 -0.07 0.00
 -4 -6 20 -0.50 0.00
 -3 -6 20 -0.15 0.00
 -2 -6 20 1.05 0.00
 -1 -6 20 1.52 0.00
 0 -6 20 1.21 0.00
 1 -6 20 0.54 0.00
 2 -6 20 0.00 0.00
 3 -6 20 0.06 0.00
 -7 -5 20 0.48 0.00
 -6 -5 20 0.84 0.00
 -5 -5 20 0.86 0.00
 -4 -5 20 -0.15 0.00
 -3 -5 20 -0.18 0.00
 -2 -5 20 0.33 0.00
 -1 -5 20 0.84 0.00
 0 -5 20 0.71 0.00
 1 -5 20 0.61 0.00
 2 -5 20 0.15 0.00
 3 -5 20 0.41 0.00
 4 -5 20 -0.45 0.00
 5 -5 20 -1.19 0.00
 -7 -4 20 -0.12 0.00
 -6 -4 20 0.52 0.00
 -5 -4 20 1.09 0.00
 -4 -4 20 0.19 0.00
 -3 -4 20 0.07 0.00
 -2 -4 20 -0.01 0.00
 -1 -4 20 0.30 0.00
 0 -4 20 0.04 0.00
 1 -4 20 0.38 0.00
 2 -4 20 0.03 0.00
 3 -4 20 0.27 0.00
 4 -4 20 0.05 0.00
 5 -4 20 -0.84 0.00
 6 -4 20 -1.01 0.00
 -7 -3 20 -0.23 0.00
 -6 -3 20 0.18 0.00
 -5 -3 20 0.63 0.00
 -4 -3 20 -0.12 0.00
 -3 -3 20 -0.32 0.00
 -2 -3 20 -0.48 0.00
 -1 -3 20 0.03 0.00
 0 -3 20 -0.15 0.00
 1 -3 20 0.32 0.00
 2 -3 20 0.24 0.00
 3 -3 20 0.18 0.00
 4 -3 20 0.00 0.00
 5 -3 20 -0.33 0.00
 6 -3 20 -0.73 0.00
 -7 -2 20 -0.11 0.00
 -6 -2 20 0.38 0.00
 -5 -2 20 0.55 0.00
 -4 -2 20 -0.07 0.00
 -3 -2 20 -0.55 0.00
 -2 -2 20 -1.06 0.00
 -1 -2 20 -0.62 0.00
 0 -2 20 -0.35 0.00
 1 -2 20 0.08 0.00
 2 -2 20 0.44 0.00
 3 -2 20 0.65 0.00
 4 -2 20 0.07 0.00
 5 -2 20 -0.11 0.00
 6 -2 20 -0.54 0.00
 7 -2 20 -0.61 0.00
 -7 -1 20 -0.16 0.00
 -6 -1 20 0.46 0.00
 -5 -1 20 0.53 0.00
 -4 -1 20 0.23 0.00
 -3 -1 20 0.03 0.00
 -2 -1 20 -0.59 0.00
 -1 -1 20 -0.91 0.00
 0 -1 20 -0.72 0.00
 1 -1 20 -0.55 0.00
 2 -1 20 -0.09 0.00
 3 -1 20 0.89 0.00
 4 -1 20 0.44 0.00
 5 -1 20 0.19 0.00
 6 -1 20 -0.24 0.00
 7 -1 20 -0.32 0.00
 -7 0 20 -0.15 0.00
 -6 0 20 0.30 0.00
 -5 0 20 0.38 0.00
 -4 0 20 0.05 0.00
 -3 0 20 0.29 0.00
 -2 0 20 0.21 0.00
 -1 0 20 -0.30 0.00
 0 0 20 -0.57 0.00
 1 0 20 -0.86 0.00
 2 0 20 -0.92 0.00
 3 0 20 0.41 0.00
 4 0 20 0.59 0.00
 5 0 20 0.33 0.00
 6 0 20 0.01 0.00
 7 0 20 0.33 0.00
 8 0 20 -0.57 0.00
 -7 1 20 -0.16 0.00
 -6 1 20 -0.09 0.00
 -5 1 20 0.23 0.00
 -4 1 20 -0.09 0.00
 -3 1 20 0.22 0.00
 -2 1 20 0.15 0.00
 -1 1 20 0.06 0.00
 0 1 20 -0.18 0.00
 1 1 20 -0.47 0.00
 2 1 20 -1.16 0.00
 3 1 20 -0.39 0.00
 4 1 20 0.38 0.00
 5 1 20 0.32 0.00
 6 1 20 -0.12 0.00
 7 1 20 0.40 0.00
 8 1 20 -0.15 0.00
 -6 2 20 -0.50 0.00
 -5 2 20 -0.13 0.00
 -4 2 20 -0.18 0.00
 -3 2 20 0.60 0.00
 -2 2 20 0.06 0.00
 -1 2 20 -0.08 0.00
 0 2 20 -0.27 0.00
 1 2 20 -0.05 0.00
 2 2 20 -0.63 0.00
 3 2 20 -0.81 0.00
 4 2 20 -0.19 0.00
 5 2 20 0.24 0.00
 6 2 20 -0.05 0.00
 7 2 20 0.05 0.00
 8 2 20 -0.31 0.00
 -6 3 20 -0.39 0.00
 -5 3 20 -0.20 0.00
 -4 3 20 -0.41 0.00
 -3 3 20 0.85 0.00
 -2 3 20 0.46 0.00
 -1 3 20 0.22 0.00
 0 3 20 -0.27 0.00
 1 3 20 -0.10 0.00
 2 3 20 -0.16 0.00
 3 3 20 -0.57 0.00
 4 3 20 -0.57 0.00
 5 3 20 0.01 0.00
 6 3 20 0.18 0.00
 7 3 20 0.16 0.00
 8 3 20 -0.37 0.00
 -5 4 20 0.19 0.00
 -4 4 20 -0.20 0.00
 -3 4 20 0.67 0.00
 -2 4 20 0.59 0.00
 -1 4 20 0.67 0.00
 0 4 20 0.33 0.00
 1 4 20 -0.05 0.00
 2 4 20 -0.27 0.00
 3 4 20 -0.43 0.00
 4 4 20 -0.54 0.00
 5 4 20 0.07 0.00
 6 4 20 0.31 0.00
 7 4 20 0.42 0.00
 8 4 20 -0.03 0.00
 -4 5 20 0.15 0.00
 -3 5 20 0.39 0.00
 -2 5 20 0.32 0.00
 -1 5 20 0.63 0.00
 0 5 20 0.82 0.00
 1 5 20 0.34 0.00
 2 5 20 -0.31 0.00
 3 5 20 -0.65 0.00
 4 5 20 -0.67 0.00
 5 5 20 0.24 0.00
 6 5 20 0.61 0.00
 7 5 20 0.66 0.00
 8 5 20 0.09 0.00
 -3 6 20 -0.07 0.00
 -2 6 20 -0.14 0.00
 -1 6 20 0.37 0.00
 0 6 20 0.86 0.00
 1 6 20 0.46 0.00
 2 6 20 -0.03 0.00
 3 6 20 -0.54 0.00
 4 6 20 -0.67 0.00
 5 6 20 0.04 0.00
 6 6 20 0.66 0.00
 7 6 20 0.95 0.00
 8 6 20 0.24 0.00
 -2 7 20 -0.62 0.00
 -1 7 20 0.10 0.00
 0 7 20 0.86 0.00
 1 7 20 0.32 0.00
 2 7 20 0.09 0.00
 3 7 20 -0.36 0.00
 4 7 20 -0.21 0.00
 5 7 20 -0.03 0.00
 6 7 20 0.35 0.00
 7 7 20 0.74 0.00
 0 8 20 0.77 0.00
 1 8 20 0.30 0.00
 2 8 20 0.23 0.00
 3 8 20 -0.49 0.00
 4 8 20 -0.11 0.00
 5 8 20 -0.09 0.00
 6 8 20 0.19 0.00
 -4 -7 21 0.20 0.00
 -3 -7 21 0.09 0.00
 -2 -7 21 -0.58 0.00
 -1 -7 21 -1.16 0.00
 0 -7 21 -0.98 0.00
 1 -7 21 -0.62 0.00
 -6 -6 21 -0.47 0.00
 -5 -6 21 -0.52 0.00
 -4 -6 21 0.33 0.00
 -3 -6 21 0.30 0.00
 -2 -6 21 -0.16 0.00
 -1 -6 21 -0.84 0.00
 0 -6 21 -0.71 0.00
 1 -6 21 -0.88 0.00
 2 -6 21 -0.35 0.00
 3 -6 21 -0.58 0.00
 -6 -5 21 -0.77 0.00
 -5 -5 21 -1.39 0.00
 -4 -5 21 -0.34 0.00
 -3 -5 21 -0.09 0.00
 -2 -5 21 0.07 0.00
 -1 -5 21 -0.34 0.00
 0 -5 21 0.12 0.00
 1 -5 21 -0.35 0.00
 2 -5 21 -0.11 0.00
 3 -5 21 -0.82 0.00
 4 -5 21 -0.10 0.00
 -7 -4 21 0.28 0.00
 -6 -4 21 -0.21 0.00
 -5 -4 21 -1.16 0.00
 -4 -4 21 -0.52 0.00
 -3 -4 21 -0.41 0.00
 -2 -4 21 -0.04 0.00
 -1 -4 21 -0.36 0.00
 0 -4 21 0.37 0.00
 1 -4 21 0.01 0.00
 2 -4 21 0.39 0.00
 3 -4 21 -0.27 0.00
 4 -4 21 -0.33 0.00
 5 -4 21 0.22 0.00
 -7 -3 21 0.32 0.00
 -6 -3 21 -0.06 0.00
 -5 -3 21 -0.65 0.00
 -4 -3 21 -0.12 0.00
 -3 -3 21 0.08 0.00
 -2 -3 21 0.39 0.00
 -1 -3 21 -0.16 0.00
 0 -3 21 0.11 0.00
 1 -3 21 -0.22 0.00
 2 -3 21 0.10 0.00
 3 -3 21 0.04 0.00
 4 -3 21 0.13 0.00
 5 -3 21 -0.07 0.00
 6 -3 21 0.45 0.00
 -7 -2 21 0.43 0.00
 -6 -2 21 -0.21 0.00
 -5 -2 21 -0.66 0.00
 -4 -2 21 -0.25 0.00
 -3 -2 21 0.20 0.00
 -2 -2 21 0.78 0.00
 -1 -2 21 0.57 0.00
 0 -2 21 0.33 0.00
 1 -2 21 -0.04 0.00
 2 -2 21 -0.26 0.00
 3 -2 21 -0.49 0.00
 4 -2 21 0.20 0.00
 5 -2 21 0.03 0.00
 6 -2 21 0.38 0.00
 -7 -1 21 0.46 0.00
 -6 -1 21 -0.11 0.00
 -5 -1 21 -0.57 0.00
 -4 -1 21 -0.40 0.00
 -3 -1 21 -0.26 0.00
 -2 -1 21 0.20 0.00
 -1 -1 21 0.65 0.00
 0 -1 21 0.57 0.00
 1 -1 21 0.64 0.00
 2 -1 21 0.38 0.00
 3 -1 21 -0.70 0.00
 4 -1 21 -0.32 0.00
 5 -1 21 -0.08 0.00
 6 -1 21 0.30 0.00
 7 -1 21 0.04 0.00
 -6 0 21 0.08 0.00
 -5 0 21 -0.36 0.00
 -4 0 21 -0.07 0.00
 -3 0 21 -0.31 0.00
 -2 0 21 -0.33 0.00
 -1 0 21 0.11 0.00
 0 0 21 0.24 0.00
 1 0 21 0.67 0.00
 2 0 21 1.16 0.00
 3 0 21 0.06 0.00
 4 0 21 -0.54 0.00
 5 0 21 -0.28 0.00
 6 0 21 0.22 0.00
 7 0 21 -0.25 0.00
 -6 1 21 0.49 0.00
 -5 1 21 -0.06 0.00
 -4 1 21 0.20 0.00
 -3 1 21 -0.24 0.00
 -2 1 21 -0.26 0.00
 -1 1 21 -0.05 0.00
 0 1 21 0.12 0.00
 1 1 21 0.19 0.00
 2 1 21 0.97 0.00
 3 1 21 0.84 0.00
 4 1 21 -0.07 0.00
 5 1 21 -0.22 0.00
 6 1 21 0.21 0.00
 7 1 21 -0.03 0.00
 8 1 21 0.06 0.00
 -6 2 21 0.75 0.00
 -5 2 21 0.44 0.00
 -4 2 21 0.52 0.00
 -3 2 21 -0.43 0.00
 -2 2 21 -0.35 0.00
 -1 2 21 -0.13 0.00
 0 2 21 0.31 0.00
 1 2 21 0.13 0.00
 2 2 21 0.29 0.00
 3 2 21 0.80 0.00
 4 2 21 0.52 0.00
 5 2 21 0.20 0.00
 6 2 21 0.17 0.00
 7 2 21 0.20 0.00
 8 2 21 0.29 0.00
 -5 3 21 0.36 0.00
 -4 3 21 0.65 0.00
 -3 3 21 -0.46 0.00
 -2 3 21 -0.56 0.00
 -1 3 21 -0.43 0.00
 0 3 21 0.04 0.00
 1 3 21 0.29 0.00
 2 3 21 0.07 0.00
 3 3 21 0.35 0.00
 4 3 21 0.54 0.00
 5 3 21 0.44 0.00
 6 3 21 0.21 0.00
 7 3 21 0.10 0.00
 8 3 21 0.23 0.00
 -4 4 21 0.14 0.00
 -3 4 21 -0.47 0.00
 -2 4 21 -0.57 0.00
 -1 4 21 -0.48 0.00
 0 4 21 -0.51 0.00
 1 4 21 0.12 0.00
 2 4 21 0.27 0.00
 3 4 21 0.38 0.00
 4 4 21 0.43 0.00
 5 4 21 0.10 0.00
 6 4 21 -0.01 0.00
 7 4 21 -0.12 0.00
 8 4 21 0.04 0.00
 -3 5 21 -0.39 0.00
 -2 5 21 -0.41 0.00
 -1 5 21 -0.27 0.00
 0 5 21 -0.79 0.00
 1 5 21 -0.23 0.00
 2 5 21 0.28 0.00
 3 5 21 0.73 0.00
 4 5 21 0.76 0.00
 5 5 21 -0.03 0.00
 6 5 21 -0.48 0.00
 7 5 21 -0.57 0.00
 8 5 21 -0.04 0.00
 -2 6 21 0.08 0.00
 -1 6 21 0.02 0.00
 0 6 21 -0.85 0.00
 1 6 21 -0.46 0.00
 2 6 21 -0.03 0.00
 3 6 21 0.68 0.00
 4 6 21 0.85 0.00
 5 6 21 0.27 0.00
 6 6 21 -0.46 0.00
 7 6 21 -0.86 0.00
 -1 7 21 0.37 0.00
 0 7 21 -0.74 0.00
 1 7 21 -0.54 0.00
 2 7 21 -0.38 0.00
 3 7 21 0.43 0.00
 4 7 21 0.43 0.00
 5 7 21 0.29 0.00
 6 7 21 -0.23 0.00
 2 8 21 -0.60 0.00
 3 8 21 0.25 0.00
 4 8 21 0.18 0.00
 -2 -7 22 -0.01 0.00
 -4 -6 22 0.03 0.00
 -2 -6 22 -0.26 0.00
 -1 -6 22 0.27 0.00
 1 -6 22 0.68 0.00
 2 -6 22 0.32 0.00
 -5 -5 22 1.39 0.00
 -4 -5 22 0.69 0.00
 -3 -5 22 0.49 0.00
 -2 -5 22 -0.06 0.00
 -1 -5 22 0.19 0.00
 0 -5 22 -0.64 0.00
 1 -5 22 -0.03 0.00
 2 -5 22 -0.20 0.00
 3 -5 22 0.79 0.00
 -6 -4 22 -0.02 0.00
 -5 -4 22 0.88 0.00
 -4 -4 22 0.61 0.00
 -3 -4 22 0.60 0.00
 -2 -4 22 0.19 0.00
 -1 -4 22 0.48 0.00
 0 -4 22 -0.41 0.00
 1 -4 22 -0.18 0.00
 2 -4 22 -0.64 0.00
 3 -4 22 0.04 0.00
 4 -4 22 0.30 0.00
 -6 -3 22 -0.03 0.00
 -5 -3 22 0.53 0.00
 -4 -3 22 0.27 0.00
 -3 -3 22 0.07 0.00
 -2 -3 22 -0.20 0.00
 -1 -3 22 0.18 0.00
 0 -3 22 -0.04 0.00
 1 -3 22 0.18 0.00
 2 -3 22 -0.15 0.00
 3 -3 22 -0.21 0.00
 4 -3 22 -0.35 0.00
 5 -3 22 0.18 0.00
 -6 -2 22 -0.10 0.00
 -5 -2 22 0.56 0.00
 -4 -2 22 0.44 0.00
 -3 -2 22 0.01 0.00
 -2 -2 22 -0.41 0.00
 -1 -2 22 -0.45 0.00
 0 -2 22 -0.24 0.00
 1 -2 22 -0.11 0.00
 2 -2 22 0.12 0.00
 3 -2 22 0.36 0.00
 4 -2 22 -0.32 0.00
 5 -2 22 -0.14 0.00
 6 -2 22 -0.30 0.00
 -6 -1 22 -0.30 0.00
 -5 -1 22 0.36 0.00
 -4 -1 22 0.44 0.00
 -3 -1 22 0.32 0.00
 -2 -1 22 0.04 0.00
 -1 -1 22 -0.47 0.00
 0 -1 22 -0.27 0.00
 1 -1 22 -0.58 0.00
 2 -1 22 -0.63 0.00
 3 -1 22 0.31 0.00
 4 -1 22 0.32 0.00
 5 -1 22 0.01 0.00
 6 -1 22 -0.36 0.00
 -6 0 22 -0.39 0.00
 -5 0 22 0.12 0.00
 -4 0 22 0.01 0.00
 -3 0 22 0.28 0.00
 -2 0 22 0.42 0.00
 -1 0 22 -0.17 0.00
 0 0 22 -0.12 0.00
 1 0 22 -0.37 0.00
 2 0 22 -1.07 0.00
 3 0 22 -0.60 0.00
 4 0 22 0.37 0.00
 5 0 22 0.32 0.00
 6 0 22 -0.16 0.00
 7 0 22 0.02 0.00
 -5 1 22 -0.24 0.00
 -4 1 22 -0.44 0.00
 -3 1 22 0.09 0.00
 -2 1 22 0.50 0.00
 -1 1 22 0.11 0.00
 0 1 22 -0.27 0.00
 1 1 22 -0.21 0.00
 2 1 22 -0.60 0.00
 3 1 22 -1.03 0.00
 4 1 22 -0.26 0.00
 5 1 22 0.02 0.00
 6 1 22 -0.05 0.00
 7 1 22 -0.14 0.00
 -5 2 22 -0.62 0.00
 -4 2 22 -0.81 0.00
 -3 2 22 -0.04 0.00
 -2 2 22 0.50 0.00
 -1 2 22 0.46 0.00
 0 2 22 -0.16 0.00
 1 2 22 -0.45 0.00
 2 2 22 -0.18 0.00
 3 2 22 -0.62 0.00
 4 2 22 -0.54 0.00
 5 2 22 -0.59 0.00
 6 2 22 -0.33 0.00
 7 2 22 -0.30 0.00
 -4 3 22 -0.66 0.00
 -3 3 22 0.01 0.00
 -2 3 22 0.46 0.00
 -1 3 22 0.47 0.00
 0 3 22 0.33 0.00
 1 3 22 -0.44 0.00
 2 3 22 -0.21 0.00
 3 3 22 -0.25 0.00
 4 3 22 -0.27 0.00
 5 3 22 -0.56 0.00
 6 3 22 -0.57 0.00
 7 3 22 -0.40 0.00
 -3 4 22 0.34 0.00
 -2 4 22 0.64 0.00
 -1 4 22 0.22 0.00
 0 4 22 0.59 0.00
 1 4 22 -0.18 0.00
 2 4 22 -0.36 0.00
 3 4 22 -0.45 0.00
 4 4 22 -0.29 0.00
 5 4 22 -0.06 0.00
 6 4 22 -0.17 0.00
 7 4 22 -0.15 0.00
 -2 5 22 0.62 0.00
 -1 5 22 0.07 0.00
 0 5 22 0.72 0.00
 1 5 22 0.15 0.00
 2 5 22 -0.29 0.00
 3 5 22 -0.82 0.00
 4 5 22 -0.80 0.00
 5 5 22 -0.08 0.00
 6 5 22 0.31 0.00
 7 5 22 0.45 0.00
 -1 6 22 -0.28 0.00
 0 6 22 0.70 0.00
 1 6 22 0.54 0.00
 2 6 22 0.20 0.00
 3 6 22 -0.71 0.00
 4 6 22 -0.96 0.00
 5 6 22 -0.48 0.00
 6 6 22 0.24 0.00
 1 7 22 0.58 0.00
 2 7 22 0.70 0.00
 3 7 22 -0.21 0.00
 4 7 22 -0.50 0.00
 5 7 22 -0.52 0.00
 -3 -6 23 -0.24 0.00
 -2 -6 23 0.23 0.00
 -1 -6 23 -0.05 0.00
 0 -6 23 0.44 0.00
 -3 -5 23 -0.66 0.00
 -2 -5 23 -0.14 0.00
 -1 -5 23 -0.25 0.00
 1 -5 23 0.25 0.00
 2 -5 23 0.40 0.00
 -5 -4 23 -0.54 0.00
 -4 -4 23 -0.50 0.00
 -3 -4 23 -0.54 0.00
 -2 -4 23 -0.32 0.00
 -1 -4 23 -0.51 0.00
 0 -4 23 0.29 0.00
 1 -4 23 0.24 0.00
 2 -4 23 0.59 0.00
 3 -4 23 0.17 0.00
 -5 -3 23 -0.35 0.00
 -4 -3 23 -0.33 0.00
 -3 -3 23 -0.09 0.00
 -2 -3 23 0.00 0.00
 -1 -3 23 -0.17 0.00
 0 -3 23 -0.04 0.00
 1 -3 23 -0.02 0.00
 2 -3 23 0.11 0.00
 3 -3 23 0.29 0.00
 4 -3 23 0.45 0.00
 -5 -2 23 -0.26 0.00
 -4 -2 23 -0.48 0.00
 -3 -2 23 -0.08 0.00
 -2 -2 23 0.14 0.00
 -1 -2 23 0.35 0.00
 0 -2 23 0.03 0.00
 1 -2 23 0.23 0.00
 2 -2 23 0.07 0.00
 3 -2 23 -0.09 0.00
 4 -2 23 0.31 0.00
 5 -2 23 0.28 0.00
 -5 -1 23 -0.03 0.00
 -4 -1 23 -0.33 0.00
 -3 -1 23 -0.30 0.00
 -2 -1 23 -0.18 0.00
 -1 -1 23 0.50 0.00
 0 -1 23 0.08 0.00
 1 -1 23 0.37 0.00
 2 -1 23 0.65 0.00
 3 -1 23 0.22 0.00
 4 -1 23 -0.24 0.00
 5 -1 23 0.01 0.00
 6 -1 23 0.26 0.00
 -5 0 23 0.14 0.00
 -4 0 23 0.18 0.00
 -3 0 23 -0.17 0.00
 -2 0 23 -0.60 0.00
 -1 0 23 0.22 0.00
 0 0 23 0.29 0.00
 1 0 23 0.26 0.00
 2 0 23 0.71 0.00
 3 0 23 0.94 0.00
 4 0 23 -0.07 0.00
 5 0 23 -0.24 0.00
 6 0 23 -0.14 0.00
 -5 1 23 0.39 0.00
 -4 1 23 0.69 0.00
 -3 1 23 0.32 0.00
 -2 1 23 -0.67 0.00
 -1 1 23 -0.44 0.00
 0 1 23 0.31 0.00
 1 1 23 0.54 0.00
 2 1 23 0.41 0.00
 3 1 23 0.95 0.00
 4 1 23 0.41 0.00
 5 1 23 0.27 0.00
 6 1 23 -0.10 0.00
 -4 2 23 0.84 0.00
 -3 2 23 0.63 0.00
 -2 2 23 -0.31 0.00
 -1 2 23 -0.74 0.00
 0 2 23 -0.30 0.00
 1 2 23 0.67 0.00
 2 2 23 0.40 0.00
 3 2 23 0.53 0.00
 4 2 23 0.31 0.00
 5 2 23 0.70 0.00
 6 2 23 0.52 0.00
 -3 3 23 0.28 0.00
 -2 3 23 -0.24 0.00
 -1 3 23 -0.31 0.00
 0 3 23 -0.69 0.00
 1 3 23 0.35 0.00
 2 3 23 0.43 0.00
 3 3 23 0.39 0.00
 4 3 23 0.04 0.00
 5 3 23 0.32 0.00
 6 3 23 0.70 0.00
 -3 4 23 -0.23 0.00
 -2 4 23 -0.74 0.00
 -1 4 23 -0.03 0.00
 0 4 23 -0.58 0.00
 1 4 23 0.13 0.00
 2 4 23 0.42 0.00
 3 4 23 0.60 0.00
 4 4 23 0.27 0.00
 5 4 23 -0.12 0.00
 6 4 23 0.18 0.00
 -1 5 23 -0.03 0.00
 0 5 23 -0.59 0.00
 1 5 23 -0.17 0.00
 2 5 23 0.23 0.00
 3 5 23 0.83 0.00
 4 5 23 0.84 0.00
 5 5 23 0.11 0.00
 6 5 23 -0.19 0.00
 0 6 23 -0.41 0.00
 1 6 23 -0.54 0.00
 2 6 23 -0.40 0.00
 3 6 23 0.51 0.00
 4 6 23 0.94 0.00
 5 6 23 0.57 0.00
 -2 -5 24 0.28 0.00
 -1 -5 24 0.31 0.00
 0 -5 24 -0.55 0.00
 -4 -4 24 0.37 0.00
 -3 -4 24 0.29 0.00
 -2 -4 24 0.34 0.00
 -1 -4 24 0.44 0.00
 0 -4 24 -0.14 0.00
 1 -4 24 -0.34 0.00
 2 -4 24 -0.43 0.00
 -4 -3 24 0.33 0.00
 -3 -3 24 0.02 0.00
 -2 -3 24 0.10 0.00
 -1 -3 24 0.12 0.00
 0 -3 24 0.17 0.00
 1 -3 24 -0.18 0.00
 2 -3 24 -0.14 0.00
 3 -3 24 -0.41 0.00
 -4 -2 24 0.35 0.00
 -3 -2 24 0.09 0.00
 -2 -2 24 0.01 0.00
 -1 -2 24 -0.39 0.00
 0 -2 24 0.14 0.00
 1 -2 24 -0.19 0.00
 2 -2 24 -0.14 0.00
 3 -2 24 -0.27 0.00
 4 -2 24 -0.32 0.00
 -4 -1 24 0.10 0.00
 -3 -1 24 0.23 0.00
 -2 -1 24 0.35 0.00
 -1 -1 24 -0.57 0.00
 0 -1 24 -0.20 0.00
 1 -1 24 -0.21 0.00
 2 -1 24 -0.39 0.00
 3 -1 24 -0.60 0.00
 4 -1 24 0.01 0.00
 5 -1 24 -0.07 0.00
 -4 0 24 -0.39 0.00
 -3 0 24 -0.11 0.00
 -2 0 24 0.78 0.00
 -1 0 24 0.02 0.00
 0 0 24 -0.49 0.00
 1 0 24 -0.46 0.00
 2 0 24 -0.40 0.00
 3 0 24 -0.95 0.00
 4 0 24 -0.21 0.00
 5 0 24 0.00 0.00
 -4 1 24 -0.72 0.00
 -3 1 24 -0.83 0.00
 -2 1 24 0.51 0.00
 -1 1 24 0.86 0.00
 0 1 24 0.03 0.00
 1 1 24 -0.79 0.00
 2 1 24 -0.52 0.00
 3 1 24 -0.81 0.00
 4 1 24 -0.35 0.00
 5 1 24 -0.45 0.00
 -3 2 24 -0.99 0.00
 -2 2 24 -0.15 0.00
 -1 2 24 0.72 0.00
 0 2 24 0.86 0.00
 1 2 24 -0.48 0.00
 2 2 24 -0.66 0.00
 3 2 24 -0.66 0.00
 4 2 24 -0.11 0.00
 5 2 24 -0.44 0.00
 6 2 24 -0.60 0.00
 -2 3 24 0.04 0.00
 -1 3 24 0.00 0.00
 0 3 24 0.84 0.00
 1 3 24 -0.04 0.00
 2 3 24 -0.50 0.00
 3 3 24 -0.63 0.00
 4 3 24 -0.05 0.00
 5 3 24 0.08 0.00
 -1 4 24 -0.05 0.00
 0 4 24 0.46 0.00
 1 4 24 0.00 0.00
 2 4 24 -0.36 0.00
 3 4 24 -0.68 0.00
 4 4 24 -0.39 0.00
 5 4 24 0.28 0.00
 0 5 24 0.40 0.00
 1 5 24 0.20 0.00
 2 5 24 -0.10 0.00
 3 5 24 -0.68 0.00
 4 5 24 -0.84 0.00
 -1 -4 25 -0.29 0.00
 -2 -3 25 -0.10 0.00
 -1 -3 25 0.01 0.00
 0 -3 25 -0.29 0.00
 1 -3 25 0.23 0.00
 2 -3 25 0.14 0.00
 -3 -2 25 -0.08 0.00
 -2 -2 25 -0.12 0.00
 -1 -2 25 0.47 0.00
 0 -2 25 -0.08 0.00
 1 -2 25 0.08 0.00
 2 -2 25 0.00 0.00
 3 -2 25 0.50 0.00
 -3 -1 25 -0.09 0.00
 -2 -1 25 -0.52 0.00
 -1 -1 25 0.41 0.00
 0 -1 25 0.44 0.00
 1 -1 25 0.27 0.00
 2 -1 25 0.08 0.00
 3 -1 25 0.62 0.00
 4 -1 25 0.22 0.00
 -3 0 25 0.44 0.00
 -2 0 25 -0.71 0.00
 -1 0 25 -0.47 0.00
 0 0 25 0.36 0.00
 1 0 25 0.67 0.00
 2 0 25 0.33 0.00
 3 0 25 0.74 0.00
 4 0 25 0.30 0.00
 -3 1 25 1.10 0.00
 -2 1 25 -0.04 0.00
 -1 1 25 -1.01 0.00
 0 1 25 -0.58 0.00
 1 1 25 0.61 0.00
 2 1 25 0.67 0.00
 3 1 25 0.76 0.00
 4 1 25 0.22 0.00
 -2 2 25 0.57 0.00
 -1 2 25 -0.37 0.00
 0 2 25 -1.15 0.00
 1 2 25 -0.02 0.00
 2 2 25 0.65 0.00
 3 2 25 0.82 0.00
 4 2 25 0.11 0.00
 -1 3 25 0.29 0.00
 0 3 25 -0.70 0.00
 1 3 25 -0.27 0.00
 2 3 25 0.33 0.00
 3 3 25 0.73 0.00
 4 3 25 0.27 0.00
 0 4 25 -0.25 0.00
 1 4 25 -0.10 0.00
 2 4 25 0.21 0.00
 3 4 25 0.60 0.00
 0 -2 26 -0.13 0.00
 -1 -1 26 -0.03 0.00
 0 -1 26 -0.49 0.00
 1 -1 26 -0.41 0.00
 2 -1 26 0.05 0.00
 -1 0 26 0.74 0.00
 0 0 26 0.02 0.00
 1 0 26 -0.57 0.00
 2 0 26 -0.37 0.00
 -1 1 26 0.74 0.00
 0 1 26 0.90 0.00
 1 1 26 -0.10 0.00
 2 1 26 -0.57 0.00
 3 1 26 -0.70 0.00
 0 2 26 0.99 0.00
 1 2 26 0.44 0.00
 2 2 26 -0.35 0.00
 1 0 0 23.26 0.00
 -12 1 0 0.10 0.00
 0 1 0 28.72 0.00
 12 1 0 1.28 0.00
 -11 3 0 -1.42 0.00
 -10 5 0 -1.31 0.00
 -9 6 0 -0.65 0.00
 -8 7 0 0.42 0.00
 -6 9 0 -0.54 0.00
 12 9 0 -0.35 0.00
 -5 10 0 -0.60 0.00
 -1 10 0 0.18 0.00
 11 11 0 -0.32 0.00
 -2 12 0 0.07 0.00
 9 12 0 0.17 0.00
 10 12 0 0.00 0.00
 1 13 0 0.02 0.00
 2 13 0 0.21 0.00
 7 13 0 -0.46 0.00
 8 13 0 -0.34 0.00
 -8 -13 1 0.28 0.00
 -7 -13 1 0.39 0.00
 -2 -13 1 -0.16 0.00
 -1 -13 1 -0.24 0.00
 -10 -12 1 0.12 0.00
 -9 -12 1 -0.06 0.00
 -8 -12 1 0.07 0.00
 2 -12 1 0.16 0.00
 -11 -11 1 0.46 0.00
 5 -10 1 0.67 0.00
 -12 -9 1 0.30 0.00
 6 -9 1 0.57 0.00
 8 -7 1 -0.39 0.00
 9 -6 1 0.50 0.00
 10 -5 1 1.09 0.00
 11 -3 1 1.49 0.00
 -12 -1 1 -1.27 0.00
 0 -1 1 -31.40 0.00
 12 -1 1 0.06 0.00
 0 0 1 -35.07 0.00
 -12 1 1 -0.31 0.00
 12 1 1 -1.11 0.00
 -11 3 1 1.17 0.00
 -10 5 1 1.26 0.00
 -9 6 1 0.70 0.00
 -8 7 1 -0.39 0.00
 -7 8 1 -0.33 0.00
 -6 9 1 0.38 0.00
 12 9 1 0.16 0.00
 -5 10 1 0.44 0.00
 0 10 1 -0.30 0.00
 12 10 1 -0.19 0.00
 -3 11 1 0.05 0.00
 11 11 1 0.15 0.00
 -2 12 1 -0.35 0.00
 9 12 1 -0.23 0.00
 10 12 1 -0.08 0.00
 1 13 1 0.22 0.00
 2 13 1 -0.09 0.00
 7 13 1 0.54 0.00
 8 13 1 0.26 0.00
 -8 -13 2 -0.13 0.00
 -7 -13 2 -0.28 0.00
 -6 -13 2 -0.51 0.00
 -2 -13 2 0.01 0.00
 -1 -13 2 0.23 0.00
 -9 -12 2 -0.06 0.00
 1 -12 2 -0.21 0.00
 2 -12 2 -0.27 0.00
 -11 -11 2 -0.51 0.00
 -8 -11 2 -0.09 0.00
 3 -11 2 -0.52 0.00
 5 -10 2 -0.71 0.00
 -12 -9 2 -0.04 0.00
 6 -9 2 -0.57 0.00
 7 -8 2 -0.29 0.00
 8 -7 2 0.29 0.00
 9 -6 2 -0.31 0.00
 10 -5 2 -0.73 0.00
 11 -3 2 -1.37 0.00
 12 -1 2 -0.16 0.00
 0 0 2 28.05 0.00
 -12 1 2 0.46 0.00
 12 1 2 0.80 0.00
 -11 3 2 -0.78 0.00
 -10 5 2 -0.99 0.00
 -9 6 2 -0.65 0.00
 -8 7 2 0.33 0.00
 -7 8 2 0.59 0.00
 -6 9 2 -0.04 0.00
 12 9 2 0.14 0.00
 -5 10 2 -0.15 0.00
 12 10 2 0.37 0.00
 -3 11 2 0.11 0.00
 -2 11 2 0.45 0.00
 11 11 2 0.01 0.00
 -2 12 2 0.48 0.00
 -1 12 2 0.57 0.00
 9 12 2 0.26 0.00
 10 12 2 0.11 0.00
 1 13 2 -0.26 0.00
 2 13 2 -0.08 0.00
 7 13 2 -0.72 0.00
 8 13 2 -0.14 0.00
 -8 -13 3 -0.02 0.00
 -7 -13 3 0.14 0.00
 -6 -13 3 0.33 0.00
 -3 -13 3 0.34 0.00
 -2 -13 3 0.06 0.00
 -1 -13 3 -0.06 0.00
 -9 -12 3 0.12 0.00
 1 -12 3 0.09 0.00
 2 -12 3 0.27 0.00
 -8 -11 3 0.05 0.00
 3 -11 3 0.34 0.00
 -11 -10 3 0.08 0.00
 5 -10 3 0.72 0.00
 -12 -9 3 -0.20 0.00
 6 -9 3 0.53 0.00
 7 -8 3 0.39 0.00
 8 -7 3 -0.19 0.00
 9 -6 3 0.12 0.00
 10 -5 3 0.39 0.00
 11 -3 3 1.07 0.00
 -12 -1 3 -1.00 0.00
 12 -1 3 0.32 0.00
 -12 0 3 -0.62 0.00
 -12 1 3 -0.45 0.00
 12 1 3 -0.44 0.00
 -11 3 3 0.35 0.00
 -10 5 3 0.68 0.00
 -9 6 3 0.56 0.00
 -8 7 3 -0.25 0.00
 -7 8 3 -0.77 0.00
 -6 9 3 -0.30 0.00
 12 9 3 -0.41 0.00
 -5 10 3 -0.11 0.00
 -3 11 3 -0.05 0.00
 11 11 3 -0.10 0.00
 -2 12 3 -0.32 0.00
 -1 12 3 -0.81 0.00
 9 12 3 -0.29 0.00
 10 12 3 -0.09 0.00
 1 13 3 0.09 0.00
 2 13 3 0.14 0.00
 7 13 3 0.95 0.00
 8 13 3 0.14 0.00
 -7 -13 4 -0.05 0.00
 -6 -13 4 -0.09 0.00
 -5 -13 4 -0.37 0.00
 -4 -13 4 -0.24 0.00
 -3 -13 4 -0.39 0.00
 -2 -13 4 0.00 0.00
 -1 -13 4 -0.04 0.00
 -9 -12 4 -0.11 0.00
 1 -12 4 0.08 0.00
 -10 -11 4 -0.47 0.00
 3 -11 4 0.00 0.00
 -11 -10 4 0.22 0.00
 5 -10 4 -0.61 0.00
 -12 -9 4 0.23 0.00
 -9 -9 4 -0.35 0.00
 6 -9 4 -0.40 0.00
 -12 -8 4 0.02 0.00
 7 -8 4 -0.34 0.00
 8 -7 4 0.13 0.00
 9 -6 4 0.00 0.00
 10 -5 4 -0.17 0.00
 11 -3 4 -0.69 0.00
 -12 -1 4 0.82 0.00
 12 -1 4 -0.54 0.00
 -12 0 4 0.47 0.00
 -12 1 4 0.31 0.00
 2 1 4 17.35 0.00
 -11 3 4 -0.03 0.00
 -9 6 4 -0.56 0.00
 -8 7 4 0.03 0.00
 -7 8 4 0.65 0.00
 -6 9 4 0.36 0.00
 12 9 4 0.62 0.00
 -5 10 4 0.18 0.00
 -3 11 4 -0.21 0.00
 11 11 4 0.09 0.00
 -1 12 4 0.70 0.00
 9 12 4 0.32 0.00
 10 12 4 0.04 0.00
 1 13 4 0.11 0.00
 2 13 4 -0.05 0.00
 3 13 4 -0.17 0.00
 6 13 4 -0.51 0.00
 7 13 4 -1.07 0.00
 8 13 4 -0.26 0.00
 -7 -13 5 -0.03 0.00
 -6 -13 5 -0.12 0.00
 -5 -13 5 0.34 0.00
 -4 -13 5 0.25 0.00
 -3 -13 5 0.49 0.00
 -2 -13 5 -0.02 0.00
 -1 -13 5 -0.02 0.00
 -9 -12 5 0.11 0.00
 1 -12 5 -0.32 0.00
 -10 -11 5 0.34 0.00
 -8 -11 5 -0.20 0.00
 3 -11 5 -0.39 0.00
 -11 -10 5 -0.40 0.00
 5 -10 5 0.41 0.00
 -12 -9 5 -0.09 0.00
 6 -9 5 0.25 0.00
 -12 -8 5 -0.06 0.00
 7 -8 5 0.26 0.00
 8 -7 5 -0.05 0.00
 9 -6 5 -0.03 0.00
 10 -5 5 0.06 0.00
 11 -3 5 0.36 0.00
 -12 -1 5 -0.59 0.00
 12 -1 5 0.69 0.00
 -12 0 5 -0.22 0.00
 -11 2 5 -0.31 0.00
 -11 3 5 -0.07 0.00
 -10 4 5 0.93 0.00
 -9 6 5 0.63 0.00
 -8 6 5 0.66 0.00
 -8 7 5 0.30 0.00
 -7 8 5 -0.21 0.00
 -6 9 5 -0.15 0.00
 12 9 5 -0.76 0.00
 -5 10 5 -0.18 0.00
 -3 11 5 0.47 0.00
 11 11 5 0.03 0.00
 -1 12 5 -0.35 0.00
 8 12 5 -0.17 0.00
 9 12 5 -0.30 0.00
 1 13 5 -0.19 0.00
 2 13 5 -0.08 0.00
 3 13 5 0.10 0.00
 4 13 5 0.12 0.00
 5 13 5 0.06 0.00
 6 13 5 0.27 0.00
 7 13 5 0.93 0.00
 8 13 5 0.38 0.00
 -6 -13 6 0.25 0.00
 -5 -13 6 -0.19 0.00
 -4 -13 6 -0.12 0.00
 -3 -13 6 -0.52 0.00
 -2 -13 6 -0.09 0.00
 -9 -12 6 -0.20 0.00
 -8 -12 6 0.25 0.00
 1 -12 6 0.53 0.00
 -10 -11 6 -0.14 0.00
 3 -11 6 0.70 0.00
 -11 -10 6 0.33 0.00
 5 -10 6 -0.22 0.00
 6 -9 6 -0.17 0.00
 -12 -8 6 0.24 0.00
 7 -8 6 -0.24 0.00
 8 -7 6 -0.08 0.00
 9 -6 6 -0.01 0.00
 11 -3 6 -0.10 0.00
 -12 -1 6 0.36 0.00
 12 -1 6 -0.68 0.00
 -12 0 6 -0.03 0.00
 12 0 6 -0.83 0.00
 -11 2 6 0.39 0.00
 12 2 6 0.45 0.00
 -10 4 6 -0.89 0.00
 -8 7 6 -0.52 0.00
 -7 8 6 -0.20 0.00
 -6 9 6 -0.06 0.00
 12 9 6 0.80 0.00
 11 10 6 -0.04 0.00
 -3 11 6 -0.48 0.00
 10 11 6 -0.43 0.00
 -1 12 6 0.07 0.00
 9 12 6 0.24 0.00
 2 13 6 0.15 0.00
 3 13 6 0.09 0.00
 4 13 6 -0.16 0.00
 5 13 6 -0.10 0.00
 6 13 6 -0.09 0.00
 7 13 6 -0.59 0.00
 -6 -13 7 -0.30 0.00
 -5 -13 7 0.04 0.00
 -4 -13 7 -0.12 0.00
 -3 -13 7 0.28 0.00
 -2 -13 7 0.23 0.00
 -8 -12 7 -0.03 0.00
 0 -12 7 -0.17 0.00
 1 -12 7 -0.57 0.00
 -10 -11 7 -0.05 0.00
 3 -11 7 -0.81 0.00
 -11 -10 7 -0.08 0.00
 4 -10 7 -0.34 0.00
 -11 -9 7 -0.18 0.00
 6 -9 7 0.17 0.00
 -12 -8 7 -0.45 0.00
 7 -8 7 0.24 0.00
 -12 -7 7 -0.46 0.00
 8 -7 7 0.18 0.00
 9 -6 7 0.08 0.00
 10 -4 7 0.06 0.00
 11 -3 7 -0.08 0.00
 -12 -1 7 -0.17 0.00
 12 -1 7 0.55 0.00
 -12 0 7 0.19 0.00
 12 0 7 0.86 0.00
 -11 1 7 -0.31 0.00
 -11 2 7 -0.35 0.00
 -10 4 7 0.86 0.00
 -9 5 7 0.92 0.00
 -8 7 7 0.45 0.00
 -7 8 7 0.29 0.00
 12 8 7 -0.84 0.00
 12 9 7 -0.70 0.00
 -4 10 7 -0.08 0.00
 11 10 7 0.36 0.00
 -3 11 7 0.24 0.00
 10 11 7 0.43 0.00
 -1 12 7 0.00 0.00
 0 12 7 -0.64 0.00
 7 12 7 0.15 0.00
 9 12 7 -0.18 0.00
 2 13 7 -0.14 0.00
 3 13 7 -0.32 0.00
 4 13 7 0.10 0.00
 5 13 7 0.16 0.00
 6 13 7 0.07 0.00
 7 13 7 0.23 0.00
 -5 -13 8 0.00 0.00
 -4 -13 8 0.26 0.00
 -3 -13 8 0.17 0.00
 -8 -12 8 -0.36 0.00
 -7 -12 8 0.24 0.00
 0 -12 8 0.00 0.00
 1 -12 8 0.36 0.00
 -9 -11 8 0.03 0.00
 2 -11 8 0.20 0.00
 3 -11 8 0.66 0.00
 -10 -10 8 -0.11 0.00
 4 -10 8 0.35 0.00
 -11 -9 8 0.25 0.00
 -12 -8 8 0.46 0.00
 7 -8 8 -0.16 0.00
 -12 -7 8 0.32 0.00
 8 -7 8 -0.16 0.00
 -12 -6 8 0.33 0.00
 10 -4 8 -0.08 0.00
 -12 -3 8 0.14 0.00
 -12 -2 8 0.46 0.00
 11 -2 8 -0.16 0.00
 -12 -1 8 0.03 0.00
 12 0 8 -0.72 0.00
 -11 1 8 0.26 0.00
 -11 2 8 0.27 0.00
 -10 4 8 -0.68 0.00
 -9 5 8 -0.62 0.00
 12 8 8 0.74 0.00
 -2 9 8 -1.25 0.00
 -1 9 8 -0.84 0.00
 0 9 8 -0.18 0.00
 12 9 8 0.52 0.00
 -4 10 8 0.50 0.00
 11 10 8 -0.60 0.00
 -2 11 8 -0.44 0.00
 10 11 8 -0.34 0.00
 -1 12 8 -0.01 0.00
 0 12 8 0.58 0.00
 6 12 8 0.05 0.00
 8 12 8 0.41 0.00
 9 12 8 0.16 0.00
 3 13 8 0.51 0.00
 4 13 8 0.07 0.00
 5 13 8 -0.17 0.00
 6 13 8 -0.18 0.00
 -8 -12 9 0.62 0.00
 -7 -12 9 0.05 0.00
 -1 -12 9 -0.36 0.00
 0 -12 9 -0.08 0.00
 -9 -11 9 -0.30 0.00
 2 -11 9 0.06 0.00
 -10 -10 9 0.19 0.00
 4 -10 9 -0.22 0.00
 -11 -9 9 -0.45 0.00
 5 -9 9 0.19 0.00
 -12 -7 9 -0.15 0.00
 -12 -6 9 -0.36 0.00
 -12 -5 9 -0.19 0.00
 9 -5 9 0.58 0.00
 -12 -4 9 0.14 0.00
 10 -4 9 0.16 0.00
 -12 -3 9 -0.20 0.00
 -12 -2 9 -0.41 0.00
 11 -2 9 0.12 0.00
 -12 -1 9 0.08 0.00
 11 -1 9 0.43 0.00
 12 0 9 0.41 0.00
 -11 1 9 -0.19 0.00
 12 1 9 -0.48 0.00
 -10 3 9 0.55 0.00
 -9 5 9 0.24 0.00
 -8 5 9 0.56 0.00
 -8 6 9 0.16 0.00
 -7 7 9 0.07 0.00
 12 7 9 -0.82 0.00
 -6 8 9 0.08 0.00
 12 8 9 -0.55 0.00
 -5 9 9 -0.71 0.00
 -4 10 9 -0.69 0.00
 11 10 9 0.71 0.00
 -2 11 9 0.47 0.00
 10 11 9 0.19 0.00
 0 12 9 -0.56 0.00
 8 12 9 -0.51 0.00
 3 13 9 -0.56 0.00
 4 13 9 -0.24 0.00
 5 13 9 0.07 0.00
 6 13 9 0.29 0.00
 -7 -12 10 -0.29 0.00
 -6 -12 10 0.04 0.00
 -5 -12 10 -0.23 0.00
 -2 -12 10 0.63 0.00
 -1 -12 10 0.60 0.00
 0 -12 10 0.37 0.00
 -9 -11 10 0.45 0.00
 -8 -11 10 -0.28 0.00
 2 -11 10 -0.10 0.00
 -10 -10 10 -0.12 0.00
 4 -10 10 0.03 0.00
 -11 -9 10 0.54 0.00
 5 -9 10 -0.21 0.00
 -11 -8 10 0.46 0.00
 6 -8 10 -0.09 0.00
 -12 -6 10 0.42 0.00
 8 -6 10 -0.36 0.00
 -12 -5 10 0.22 0.00
 9 -5 10 -0.69 0.00
 -12 -4 10 -0.06 0.00
 10 -4 10 -0.25 0.00
 -12 -3 10 0.27 0.00
 -12 -2 10 0.31 0.00
 11 -2 10 -0.05 0.00
 -11 0 10 -0.04 0.00
 12 0 10 -0.07 0.00
 -11 1 10 0.12 0.00
 12 1 10 0.60 0.00
 12 2 10 0.61 0.00
 -10 3 10 -0.33 0.00
 -9 5 10 0.03 0.00
 -8 6 10 0.10 0.00
 -7 7 10 0.22 0.00
 12 7 10 0.56 0.00
 -6 8 10 0.03 0.00
 12 8 10 0.36 0.00
 -5 9 10 0.66 0.00
 11 9 10 -0.46 0.00
 -4 10 10 0.59 0.00
 11 10 10 -0.70 0.00
 -2 11 10 -0.68 0.00
 9 11 10 0.02 0.00
 10 11 10 -0.08 0.00
 0 12 10 0.44 0.00
 1 12 10 0.45 0.00
 7 12 10 -0.03 0.00
 8 12 10 0.49 0.00
 -6 -12 11 0.12 0.00
 -5 -12 11 0.14 0.00
 -4 -12 11 1.08 0.00
 -3 -12 11 0.27 0.00
 -2 -12 11 -0.37 0.00
 -1 -12 11 -0.52 0.00
 -8 -11 11 0.09 0.00
 1 -11 11 -0.44 0.00
 2 -11 11 -0.06 0.00
 -9 -10 11 -0.57 0.00
 3 -10 11 0.21 0.00
 -10 -9 11 -0.31 0.00
 5 -9 11 0.23 0.00
 -11 -8 11 -0.14 0.00
 6 -8 11 0.12 0.00
 -11 -7 11 0.07 0.00
 7 -7 11 0.15 0.00
 8 -6 11 0.34 0.00
 -12 -5 11 -0.25 0.00
 9 -5 11 0.63 0.00
 -12 -4 11 -0.05 0.00
 10 -3 11 0.09 0.00
 11 -2 11 -0.07 0.00
 11 -1 11 -0.10 0.00
 -11 0 11 0.11 0.00
 -11 1 11 -0.06 0.00
 12 1 11 -0.55 0.00
 -10 2 11 0.28 0.00
 12 2 11 -0.45 0.00
 -10 3 11 0.13 0.00
 12 3 11 0.03 0.00
 -9 4 11 0.14 0.00
 12 5 11 -0.77 0.00
 -8 6 11 -0.12 0.00
 12 6 11 -0.73 0.00
 -7 7 11 -0.33 0.00
 12 7 11 -0.34 0.00
 -6 8 11 -0.05 0.00
 -5 9 11 -0.50 0.00
 11 9 11 0.49 0.00
 -3 10 11 -0.22 0.00
 10 10 11 0.21 0.00
 -2 11 11 0.84 0.00
 -1 11 11 0.28 0.00
 9 11 11 0.13 0.00
 1 12 11 -0.54 0.00
 2 12 11 0.03 0.00
 6 12 11 0.29 0.00
 7 12 11 0.31 0.00
 8 12 11 -0.29 0.00
 -5 -12 12 -0.06 0.00
 -4 -12 12 -0.97 0.00
 -3 -12 12 -0.51 0.00
 -2 -12 12 0.12 0.00
 -8 -11 12 -0.01 0.00
 -7 -11 12 -0.39 0.00
 1 -11 12 0.56 0.00
 -9 -10 12 0.73 0.00
 3 -10 12 0.03 0.00
 -10 -9 12 0.22 0.00
 5 -9 12 -0.25 0.00
 6 -8 12 -0.18 0.00
 -11 -7 12 -0.06 0.00
 7 -7 12 -0.18 0.00
 -11 -6 12 0.39 0.00
 8 -6 12 -0.28 0.00
 9 -5 12 -0.41 0.00
 10 -3 12 -0.08 0.00
 -11 -1 12 -0.06 0.00
 11 -1 12 0.17 0.00
 -11 0 12 -0.13 0.00
 -10 2 12 -0.11 0.00
 12 2 12 0.32 0.00
 12 3 12 -0.27 0.00
 -9 4 12 -0.09 0.00
 12 4 12 -0.14 0.00
 -8 5 12 -0.04 0.00
 12 5 12 0.47 0.00
 12 6 12 0.51 0.00
 12 7 12 0.21 0.00
 11 8 12 -0.10 0.00
 -4 9 12 0.98 0.00
 11 9 12 -0.44 0.00
 -3 10 12 0.36 0.00
 10 10 12 -0.21 0.00
 -1 11 12 -0.68 0.00
 9 11 12 -0.23 0.00
 1 12 12 0.55 0.00
 2 12 12 0.05 0.00
 3 12 12 0.43 0.00
 4 12 12 0.35 0.00
 5 12 12 0.28 0.00
 6 12 12 -0.14 0.00
 7 12 12 -0.53 0.00
 -7 -11 13 0.42 0.00
 -6 -11 13 0.26 0.00
 -5 -11 13 -0.31 0.00
 0 -11 13 -0.35 0.00
 1 -11 13 -0.55 0.00
 -9 -10 13 -0.81 0.00
 -8 -10 13 -0.74 0.00
 2 -10 13 -0.23 0.00
 3 -10 13 -0.18 0.00
 4 -9 13 0.43 0.00
 -10 -8 13 0.24 0.00
 -11 -7 13 0.05 0.00
 -2 -7 13 0.05 0.00
 7 -7 13 0.13 0.00
 -11 -6 13 -0.34 0.00
 -11 -5 13 -0.53 0.00
 -11 -4 13 -0.28 0.00
 9 -4 13 0.14 0.00
 -11 -3 13 -0.10 0.00
 10 -3 13 0.13 0.00
 -11 -2 13 -0.05 0.00
 -11 -1 13 0.10 0.00
 11 -1 13 -0.14 0.00
 11 0 13 -0.36 0.00
 -10 1 13 0.20 0.00
 -10 2 13 -0.03 0.00
 -9 3 13 0.12 0.00
 12 3 13 0.63 0.00
 12 4 13 0.37 0.00
 -8 5 13 0.15 0.00
 12 5 13 -0.35 0.00
 -7 6 13 -0.18 0.00
 12 6 13 -0.42 0.00
 -6 7 13 -0.45 0.00
 -5 8 13 -1.06 0.00
 11 8 13 0.11 0.00
 -4 9 13 -1.03 0.00
 10 9 13 0.36 0.00
 -2 10 13 0.72 0.00
 9 10 13 0.35 0.00
 10 10 13 0.28 0.00
 -1 11 13 0.81 0.00
 0 11 13 0.13 0.00
 8 11 13 0.48 0.00
 2 12 13 -0.18 0.00
 3 12 13 -0.31 0.00
 4 12 13 -0.20 0.00
 5 12 13 -0.29 0.00
 6 12 13 -0.09 0.00
 -6 -11 14 -0.39 0.00
 -5 -11 14 0.28 0.00
 -4 -11 14 -0.17 0.00
 -3 -11 14 -0.90 0.00
 -2 -11 14 -0.20 0.00
 -1 -11 14 0.28 0.00
 0 -11 14 0.34 0.00
 -8 -10 14 0.90 0.00
 -6 -10 14 -0.66 0.00
 2 -10 14 0.29 0.00
 -9 -9 14 0.33 0.00
 4 -9 14 -0.25 0.00
 -10 -8 14 -0.17 0.00
 5 -8 14 -0.36 0.00
 -10 -7 14 -0.20 0.00
 6 -7 14 0.18 0.00
 7 -6 14 0.40 0.00
 -11 -5 14 0.45 0.00
 8 -5 14 -0.01 0.00
 -11 -4 14 0.21 0.00
 9 -4 14 -0.05 0.00
 -11 -3 14 0.03 0.00
 -11 -2 14 0.02 0.00
 10 -2 14 -0.39 0.00
 -10 0 14 -0.26 0.00
 11 0 14 0.16 0.00
 -10 1 14 -0.04 0.00
 11 1 14 -0.54 0.00
 -9 3 14 -0.10 0.00
 -8 5 14 -0.16 0.00
 -7 6 14 0.13 0.00
 -6 7 14 0.48 0.00
 -1 7 14 0.52 0.00
 11 7 14 0.05 0.00
 -5 8 14 0.96 0.00
 11 8 14 -0.05 0.00
 -4 9 14 0.94 0.00
 10 9 14 -0.40 0.00
 -2 10 14 -0.30 0.00
 8 10 14 -0.20 0.00
 9 10 14 -0.25 0.00
 0 11 14 -0.50 0.00
 1 11 14 0.62 0.00
 7 11 14 -1.37 0.00
 8 11 14 -0.77 0.00
 4 12 14 0.05 0.00
 -5 -11 15 -0.09 0.00
 -4 -11 15 -0.10 0.00
 -3 -11 15 0.55 0.00
 -2 -11 15 0.26 0.00
 -1 -11 15 -0.20 0.00
 -7 -10 15 -0.40 0.00
 -5 -10 15 0.29 0.00
 1 -10 15 -0.56 0.00
 2 -10 15 -0.36 0.00
 -9 -9 15 -0.06 0.00
 -8 -9 15 -0.70 0.00
 3 -9 15 -0.50 0.00
 -9 -8 15 0.18 0.00
 5 -8 15 0.14 0.00
 -10 -7 15 0.07 0.00
 6 -7 15 -0.30 0.00
 -10 -6 15 -0.08 0.00
 -5 -6 15 -0.12 0.00
 7 -6 15 -0.52 0.00
 8 -5 15 -0.02 0.00
 9 -3 15 0.30 0.00
 10 -2 15 0.27 0.00
 -10 -1 15 0.09 0.00
 10 -1 15 0.23 0.00
 -10 0 15 0.14 0.00
 11 1 15 0.76 0.00
 -9 2 15 -0.15 0.00
 11 2 15 1.01 0.00
 11 3 15 0.24 0.00
 -8 4 15 0.30 0.00
 -7 5 15 0.49 0.00
 11 5 15 -0.75 0.00
 11 6 15 -0.23 0.00
 11 7 15 0.00 0.00
 -4 8 15 -1.14 0.00
 10 8 15 0.20 0.00
 -3 9 15 -0.97 0.00
 10 9 15 0.40 0.00
 -1 10 15 0.68 0.00
 8 10 15 0.32 0.00
 9 10 15 0.11 0.00
 1 11 15 -0.23 0.00
 2 11 15 -0.57 0.00
 3 11 15 -0.23 0.00
 5 11 15 0.04 0.00
 6 11 15 0.24 0.00
 7 11 15 1.27 0.00
 -3 -11 16 -0.24 0.00
 -7 -10 16 0.48 0.00
 -6 -10 16 -0.15 0.00
 -3 -10 16 0.21 0.00
 0 -10 16 0.09 0.00
 1 -10 16 0.43 0.00
 -8 -9 16 0.40 0.00
 -6 -9 16 0.39 0.00
 3 -9 16 0.39 0.00
 -9 -8 16 -0.19 0.00
 4 -8 16 0.64 0.00
 -9 -7 16 -0.33 0.00
 -10 -6 16 0.21 0.00
 -10 -5 16 0.56 0.00
 -2 -5 16 1.50 0.00
 -1 -5 16 1.01 0.00
 -10 -4 16 0.50 0.00
 -4 -4 16 -0.03 0.00
 8 -4 16 -0.03 0.00
 -10 -3 16 0.26 0.00
 9 -3 16 -0.21 0.00
 -10 -2 16 0.16 0.00
 -10 -1 16 -0.04 0.00
 10 -1 16 -0.23 0.00
 -9 1 16 0.21 0.00
 -9 2 16 0.16 0.00
 11 2 16 -0.34 0.00
 -8 3 16 0.15 0.00
 11 3 16 0.28 0.00
 -8 4 16 -0.22 0.00
 11 4 16 0.73 0.00
 -7 5 16 -0.43 0.00
 11 5 16 0.48 0.00
 -6 6 16 0.01 0.00
 -4 6 16 -0.16 0.00
 11 6 16 0.00 0.00
 -5 7 16 0.68 0.00
 -4 8 16 0.76 0.00
 10 8 16 -0.17 0.00
 -3 9 16 0.68 0.00
 -2 9 16 0.09 0.00
 9 9 16 -0.01 0.00
 -1 10 16 -0.31 0.00
 0 10 16 -0.73 0.00
 8 10 16 -0.45 0.00
 2 11 16 0.49 0.00
 3 11 16 0.17 0.00
 4 11 16 -0.16 0.00
 5 11 16 -0.26 0.00
 6 11 16 -0.11 0.00
 -6 -10 17 -0.07 0.00
 -5 -10 17 0.20 0.00
 -4 -10 17 0.08 0.00
 -3 -10 17 -0.22 0.00
 -2 -10 17 -0.03 0.00
 -1 -10 17 0.18 0.00
 0 -10 17 0.00 0.00
 -7 -9 17 -0.49 0.00
 2 -9 17 -0.04 0.00
 -8 -8 17 0.08 0.00
 4 -8 17 -0.42 0.00
 -9 -7 17 0.28 0.00
 5 -7 17 -0.44 0.00
 -9 -6 17 0.20 0.00
 6 -6 17 -0.28 0.00
 -10 -5 17 -0.42 0.00
 7 -5 17 -0.20 0.00
 -10 -4 17 -0.35 0.00
 0 -4 17 -1.65 0.00
 8 -4 17 -0.13 0.00
 -10 -3 17 -0.27 0.00
 -10 -2 17 -0.17 0.00
 9 -2 17 0.06 0.00
 -9 0 17 -0.14 0.00
 10 0 17 -0.21 0.00
 -9 1 17 -0.20 0.00
 10 1 17 -0.53 0.00
 -8 3 17 -0.13 0.00
 11 3 17 -0.40 0.00
 -7 4 17 0.46 0.00
 11 4 17 -0.47 0.00
 -6 6 17 0.11 0.00
 -1 6 17 -1.33 0.00
 10 6 17 0.45 0.00
 -5 7 17 -0.34 0.00
 10 7 17 0.04 0.00
 -3 8 17 -0.21 0.00
 9 8 17 0.11 0.00
 -2 9 17 -0.03 0.00
 7 9 17 0.69 0.00
 8 9 17 -0.43 0.00
 9 9 17 -0.11 0.00
 0 10 17 0.44 0.00
 1 10 17 0.21 0.00
 6 10 17 0.74 0.00
 7 10 17 1.40 0.00
 4 11 17 0.16 0.00
 -4 -10 18 -0.18 0.00
 -3 -10 18 0.04 0.00
 -2 -10 18 0.12 0.00
 -1 -10 18 -0.18 0.00
 -7 -9 18 0.30 0.00
 -6 -9 18 0.50 0.00
 -2 -9 18 0.59 0.00
 1 -9 18 -0.57 0.00
 -8 -8 18 -0.23 0.00
 -7 -8 18 -0.19 0.00
 3 -8 18 -0.19 0.00
 -8 -7 18 -0.28 0.00
 -3 -7 18 0.70 0.00
 4 -7 18 -0.03 0.00
 5 -7 18 0.31 0.00
 -9 -6 18 0.08 0.00
 6 -6 18 0.21 0.00
 -9 -5 18 0.08 0.00
 7 -5 18 0.10 0.00
 -9 -4 18 0.16 0.00
 -9 -3 18 0.39 0.00
 -4 -3 18 -0.72 0.00
 8 -3 18 0.24 0.00
 -9 -2 18 0.46 0.00
 9 -2 18 -0.01 0.00
 -9 -1 18 0.23 0.00
 9 -1 18 0.27 0.00
 -9 0 18 0.08 0.00
 10 0 18 0.41 0.00
 10 1 18 0.43 0.00
 -8 2 18 0.48 0.00
 10 2 18 0.13 0.00
 10 3 18 -0.28 0.00
 -7 4 18 -0.30 0.00
 -2 4 18 0.56 0.00
 10 4 18 -0.80 0.00
 -6 5 18 -0.37 0.00
 10 5 18 -0.84 0.00
 -5 6 18 0.18 0.00
 10 6 18 -0.31 0.00
 -4 7 18 0.04 0.00
 10 7 18 -0.01 0.00
 -3 8 18 -0.13 0.00
 9 8 18 0.01 0.00
 -1 9 18 0.19 0.00
 5 9 18 -0.40 0.00
 8 9 18 0.26 0.00
 1 10 18 -0.25 0.00
 2 10 18 0.35 0.00
 3 10 18 -0.24 0.00
 4 10 18 -0.34 0.00
 5 10 18 -0.67 0.00
 6 10 18 -0.46 0.00
 7 10 18 -1.01 0.00
 -6 -9 19 -0.46 0.00
 -5 -9 19 -0.26 0.00
 -4 -9 19 0.28 0.00
 -3 -9 19 0.11 0.00
 -2 -9 19 -0.52 0.00
 -1 -9 19 0.00 0.00
 0 -9 19 0.42 0.00
 -7 -8 19 0.40 0.00
 -6 -8 19 -0.35 0.00
 -4 -8 19 0.06 0.00
 2 -8 19 0.50 0.00
 3 -8 19 0.23 0.00
 -8 -7 19 0.13 0.00
 4 -7 19 0.22 0.00
 -8 -6 19 -0.28 0.00
 5 -6 19 0.33 0.00
 -9 -5 19 0.04 0.00
 6 -5 19 0.47 0.00
 -9 -4 19 -0.07 0.00
 -3 -4 19 0.16 0.00
 7 -4 19 0.51 0.00
 -9 -3 19 -0.33 0.00
 8 -3 19 -0.07 0.00
 -9 -2 19 -0.29 0.00
 8 -2 19 0.09 0.00
 -9 -1 19 -0.11 0.00
 9 -1 19 -0.19 0.00
 9 0 19 0.14 0.00
 -8 1 19 -0.36 0.00
 10 2 19 0.07 0.00
 -7 3 19 -0.02 0.00
 10 3 19 0.46 0.00
 -6 4 19 0.25 0.00
 10 4 19 0.87 0.00
 10 5 19 0.64 0.00
 -5 6 19 -0.10 0.00
 9 6 19 -0.03 0.00
 -4 7 19 -0.02 0.00
 -3 7 19 0.41 0.00
 9 7 19 0.03 0.00
 -2 8 19 0.59 0.00
 8 8 19 -0.55 0.00
 0 9 19 -0.45 0.00
 6 9 19 0.21 0.00
 7 9 19 0.45 0.00
 2 10 19 -0.38 0.00
 3 10 19 0.17 0.00
 4 10 19 0.26 0.00
 5 10 19 0.71 0.00
 -4 -9 20 0.02 0.00
 -3 -9 20 -0.21 0.00
 -2 -9 20 0.36 0.00
 -1 -9 20 0.19 0.00
 -6 -8 20 0.05 0.00
 -5 -8 20 0.45 0.00
 1 -8 20 -0.47 0.00
 2 -8 20 -0.47 0.00
 -7 -7 20 -0.43 0.00
 -5 -7 20 -0.10 0.00
 3 -7 20 -0.14 0.00
 -8 -6 20 0.28 0.00
 -7 -6 20 0.38 0.00
 4 -6 20 -0.72 0.00
 5 -6 20 -0.52 0.00
 -8 -5 20 -0.23 0.00
 6 -5 20 -0.68 0.00
 -8 -4 20 -0.49 0.00
 -8 -3 20 -0.23 0.00
 7 -3 20 -0.67 0.00
 -8 -2 20 -0.07 0.00
 8 -2 20 -0.35 0.00
 -8 -1 20 0.03 0.00
 8 -1 20 -0.75 0.00
 -8 0 20 0.15 0.00
 9 0 20 -0.31 0.00
 9 1 20 -0.29 0.00
 -7 2 20 -0.06 0.00
 9 2 20 -0.49 0.00
 9 3 20 -0.82 0.00
 -6 4 20 -0.18 0.00
 9 4 20 -0.50 0.00
 -5 5 20 0.23 0.00
 9 5 20 -0.04 0.00
 -4 6 20 0.12 0.00
 9 6 20 -0.01 0.00
 -3 7 20 -0.29 0.00
 8 7 20 0.50 0.00
 -1 8 20 -0.14 0.00
 7 8 20 0.18 0.00
 8 8 20 0.41 0.00
 1 9 20 0.16 0.00
 2 9 20 0.47 0.00
 3 9 20 -0.34 0.00
 4 9 20 -0.27 0.00
 5 9 20 -0.51 0.00
 6 9 20 -0.04 0.00
 -5 -8 21 -0.28 0.00
 -4 -8 21 -0.26 0.00
 -3 -8 21 0.00 0.00
 -2 -8 21 -0.48 0.00
 -1 -8 21 -0.83 0.00
 0 -8 21 -0.46 0.00
 -6 -7 21 0.27 0.00
 -5 -7 21 0.03 0.00
 2 -7 21 0.06 0.00
 -7 -6 21 -0.50 0.00
 4 -6 21 0.42 0.00
 -7 -5 21 -0.22 0.00
 5 -5 21 0.75 0.00
 -8 -4 21 0.42 0.00
 6 -4 21 0.76 0.00
 -8 -3 21 0.30 0.00
 7 -3 21 0.43 0.00
 -8 -2 21 0.28 0.00
 7 -2 21 0.31 0.00
 8 -1 21 0.64 0.00
 -7 0 21 0.30 0.00
 8 0 21 0.27 0.00
 -7 1 21 0.27 0.00
 9 2 21 0.49 0.00
 -6 3 21 0.35 0.00
 9 3 21 0.65 0.00
 -5 4 21 -0.12 0.00
 9 4 21 0.25 0.00
 -4 5 21 -0.24 0.00
 9 5 21 0.01 0.00
 -3 6 21 -0.03 0.00
 8 6 21 -0.30 0.00
 -2 7 21 0.51 0.00
 7 7 21 -0.56 0.00
 8 7 21 -0.45 0.00
 0 8 21 -0.49 0.00
 1 8 21 -0.41 0.00
 5 8 21 0.29 0.00
 6 8 21 -0.18 0.00
 7 8 21 -0.17 0.00
 2 9 21 -0.56 0.00
 3 9 21 0.04 0.00
 4 9 21 0.09 0.00
 5 9 21 0.48 0.00
 -2 -8 22 0.12 0.00
 -5 -7 22 0.17 0.00
 -4 -7 22 -0.20 0.00
 -3 -7 22 -0.10 0.00
 -1 -7 22 0.64 0.00
 0 -7 22 0.60 0.00
 1 -7 22 0.79 0.00
 -6 -6 22 0.50 0.00
 -5 -6 22 0.93 0.00
 -3 -6 22 -0.08 0.00
 0 -6 22 0.00 0.00
 3 -6 22 0.83 0.00
 -7 -5 22 0.00 0.00
 -6 -5 22 0.41 0.00
 4 -5 22 0.42 0.00
 -7 -4 22 -0.25 0.00
 5 -4 22 0.21 0.00
 -7 -3 22 -0.42 0.00
 6 -3 22 -0.22 0.00
 -7 -2 22 -0.69 0.00
 7 -2 22 -0.07 0.00
 -7 -1 22 -0.55 0.00
 7 -1 22 0.02 0.00
 -7 0 22 -0.28 0.00
 8 0 22 -0.08 0.00
 -6 1 22 -0.68 0.00
 8 1 22 -0.03 0.00
 -6 2 22 -0.68 0.00
 8 2 22 -0.14 0.00
 -5 3 22 -0.38 0.00
 8 3 22 -0.15 0.00
 -5 4 22 0.00 0.00
 -4 4 22 -0.05 0.00
 8 4 22 -0.18 0.00
 -4 5 22 0.19 0.00
 -3 5 22 0.35 0.00
 8 5 22 -0.03 0.00
 -3 6 22 0.11 0.00
 -2 6 22 0.07 0.00
 7 6 22 0.67 0.00
 8 6 22 0.28 0.00
 -1 7 22 -0.59 0.00
 0 7 22 0.36 0.00
 6 7 22 0.08 0.00
 7 7 22 0.39 0.00
 1 8 22 0.27 0.00
 2 8 22 0.71 0.00
 3 8 22 0.10 0.00
 4 8 22 -0.05 0.00
 5 8 22 -0.36 0.00
 -3 -7 23 -0.05 0.00
 -2 -7 23 0.22 0.00
 -1 -7 23 -0.23 0.00
 0 -7 23 -0.12 0.00
 -5 -6 23 -0.94 0.00
 -4 -6 23 -0.29 0.00
 1 -6 23 -0.31 0.00
 2 -6 23 -0.05 0.00
 -6 -5 23 -0.13 0.00
 -5 -5 23 -1.00 0.00
 -4 -5 23 -0.70 0.00
 0 -5 23 0.72 0.00
 3 -5 23 -0.48 0.00
 -6 -4 23 0.04 0.00
 4 -4 23 -0.14 0.00
 5 -4 23 -0.32 0.00
 -6 -3 23 0.11 0.00
 5 -3 23 -0.07 0.00
 -6 -2 23 0.39 0.00
 6 -2 23 0.26 0.00
 -6 -1 23 0.49 0.00
 7 -1 23 0.08 0.00
 -6 0 23 0.45 0.00
 7 0 23 0.08 0.00
 -6 1 23 0.57 0.00
 7 1 23 0.07 0.00
 -5 2 23 0.55 0.00
 7 2 23 0.38 0.00
 8 2 23 -0.03 0.00
 -5 3 23 0.32 0.00
 -4 3 23 0.46 0.00
 7 3 23 0.63 0.00
 8 3 23 0.23 0.00
 -4 4 23 0.06 0.00
 7 4 23 0.26 0.00
 -3 5 23 -0.17 0.00
 -2 5 23 -0.76 0.00
 7 5 23 -0.33 0.00
 -2 6 23 -0.19 0.00
 -1 6 23 0.32 0.00
 6 6 23 -0.09 0.00
 7 6 23 -0.45 0.00
 0 7 23 0.02 0.00
 1 7 23 -0.39 0.00
 2 7 23 -0.77 0.00
 3 7 23 -0.14 0.00
 4 7 23 0.35 0.00
 5 7 23 0.58 0.00
 6 7 23 0.04 0.00
 -3 -6 24 0.36 0.00
 -2 -6 24 -0.02 0.00
 -1 -6 24 0.08 0.00
 0 -6 24 -0.47 0.00
 -5 -5 24 0.56 0.00
 -4 -5 24 0.48 0.00
 -3 -5 24 0.51 0.00
 1 -5 24 -0.31 0.00
 2 -5 24 -0.35 0.00
 -5 -4 24 0.30 0.00
 3 -4 24 -0.26 0.00
 4 -4 24 0.03 0.00
 -5 -3 24 0.11 0.00
 4 -3 24 -0.45 0.00
 5 -3 24 -0.11 0.00
 -6 -2 24 -0.44 0.00
 -5 -2 24 -0.08 0.00
 5 -2 24 -0.39 0.00
 -5 -1 24 -0.20 0.00
 6 -1 24 -0.02 0.00
 -5 0 24 -0.21 0.00
 6 0 24 0.40 0.00
 -5 1 24 -0.29 0.00
 6 1 24 0.06 0.00
 7 1 24 0.04 0.00
 -4 2 24 -0.57 0.00
 7 2 24 -0.47 0.00
 -4 3 24 -0.24 0.00
 -3 3 24 -0.35 0.00
 6 3 24 -0.55 0.00
 7 3 24 -0.65 0.00
 -3 4 24 0.05 0.00
 -2 4 24 0.76 0.00
 6 4 24 -0.07 0.00
 7 4 24 -0.19 0.00
 -2 5 24 0.67 0.00
 -1 5 24 0.08 0.00
 5 5 24 -0.09 0.00
 6 5 24 0.13 0.00
 0 6 24 0.12 0.00
 1 6 24 0.40 0.00
 2 6 24 0.46 0.00
 3 6 24 -0.17 0.00
 4 6 24 -0.76 0.00
 5 6 24 -0.54 0.00
 2 7 24 0.54 0.00
 3 7 24 0.32 0.00
 -3 -5 25 -0.17 0.00
 -2 -5 25 -0.23 0.00
 -1 -5 25 -0.27 0.00
 0 -5 25 0.33 0.00
 1 -5 25 0.36 0.00
 -4 -4 25 -0.30 0.00
 -3 -4 25 -0.05 0.00
 -2 -4 25 -0.23 0.00
 0 -4 25 -0.01 0.00
 1 -4 25 0.46 0.00
 2 -4 25 0.33 0.00
 -4 -3 25 -0.25 0.00
 -3 -3 25 0.01 0.00
 3 -3 25 0.56 0.00
 4 -3 25 0.42 0.00
 -5 -2 25 0.25 0.00
 -4 -2 25 -0.12 0.00
 4 -2 25 0.38 0.00
 -4 -1 25 0.12 0.00
 5 -1 25 0.24 0.00
 -4 0 25 0.43 0.00
 5 0 25 0.26 0.00
 -4 1 25 0.45 0.00
 5 1 25 0.38 0.00
 6 1 25 0.08 0.00
 -3 2 25 0.95 0.00
 5 2 25 0.02 0.00
 6 2 25 0.46 0.00
 -3 3 25 0.29 0.00
 -2 3 25 0.07 0.00
 5 3 25 -0.37 0.00
 6 3 25 0.23 0.00
 -2 4 25 -0.60 0.00
 -1 4 25 0.07 0.00
 4 4 25 0.55 0.00
 5 4 25 -0.33 0.00
 6 4 25 -0.05 0.00
 0 5 25 -0.18 0.00
 1 5 25 -0.17 0.00
 2 5 25 0.01 0.00
 3 5 25 0.40 0.00
 4 5 25 0.76 0.00
 5 5 25 0.07 0.00
 2 6 25 -0.31 0.00
 3 6 25 -0.08 0.00
 -2 -4 26 0.08 0.00
 -1 -4 26 0.11 0.00
 0 -4 26 0.13 0.00
 -3 -3 26 0.00 0.00
 -2 -3 26 0.09 0.00
 -1 -3 26 -0.14 0.00
 0 -3 26 0.27 0.00
 1 -3 26 -0.15 0.00
 2 -3 26 -0.01 0.00
 -3 -2 26 0.04 0.00
 -2 -2 26 0.22 0.00
 -1 -2 26 -0.41 0.00
 1 -2 26 -0.07 0.00
 2 -2 26 0.22 0.00
 3 -2 26 -0.41 0.00
 -3 -1 26 -0.09 0.00
 -2 -1 26 0.53 0.00
 3 -1 26 -0.37 0.00
 4 -1 26 -0.28 0.00
 -3 0 26 -0.61 0.00
 -2 0 26 0.36 0.00
 3 0 26 -0.50 0.00
 4 0 26 -0.23 0.00
 -3 1 26 -0.97 0.00
 -2 1 26 -0.41 0.00
 4 1 26 -0.17 0.00
 5 1 26 -0.11 0.00
 -2 2 26 -0.70 0.00
 -1 2 26 -0.07 0.00
 3 2 26 -0.77 0.00
 4 2 26 -0.29 0.00
 5 2 26 0.31 0.00
 -1 3 26 -0.44 0.00
 0 3 26 0.38 0.00
 1 3 26 0.39 0.00
 2 3 26 -0.10 0.00
 3 3 26 -0.59 0.00
 4 3 26 -0.51 0.00
 5 3 26 0.44 0.00
 0 4 26 0.02 0.00
 1 4 26 0.10 0.00
 2 4 26 -0.09 0.00
 3 4 26 -0.37 0.00
 4 4 26 -0.63 0.00
 0 0 0 0.00 0.00
# SQUEEZE RESULTS (Version = 21116)
# Note: Data are Listed for all Voids in the P1 Unit Cell
# i.e. Centre of Gravity, Solvent Accessible Volume,
# Recovered number of Electrons in the Void and
# Details about the Squeezed Material
;
loop_
_platon_missing_refln_index_h
_platon_missing_refln_index_k
_platon_missing_refln_index_l
_platon_missing_refln_theta
1 0 0 2.101
0 1 0 2.054
0 -1 1 2.275
0 0 1 0.966
0 0 2 1.932
2 1 4 5.421

_platon_squeeze_details          
;
TITL 1225_0m_a.res in P-1
CELL   10.3043   10.5271   21.1147     88.63     86.87     70.33
SPGR P-1
# Solvent Accessible Volume =       200
# Electrons Found in S.A.V. =        32
# Note: Atoms in Void as Cxxx and Qxxx all others
C101 0.101 0.909 0.467 !       5.60 eA-3
Q102 0.254 0.097 0.343 !       0.91 eA-3
Q103 0.460 0.187 0.477 !       0.75 eA-3
Q104 0.692 0.808 0.114 !       0.75 eA-3
Q105 0.124 0.275 0.208 !       0.74 eA-3
Q106 0.834 0.028 0.143 !       0.72 eA-3
Q107 0.059 0.222 0.353 !       0.72 eA-3
Q108 0.443 0.946 0.271 !       0.72 eA-3
Q109 0.847 0.850 0.015 !       0.70 eA-3
Q110 0.847 0.031 0.374 !       0.68 eA-3
Q111 0.875 0.285 0.174 !       0.67 eA-3
Q112 0.317 0.791 0.030 !       0.66 eA-3
Q113 0.686 0.416 0.242 !       0.66 eA-3
Q114 0.928 0.532 0.234 !       0.65 eA-3
Q115 0.314 0.450 0.248 !       0.65 eA-3
Q116 0.598 0.538 0.140 !       0.65 eA-3
Q117 0.501 0.291 0.194 !       0.64 eA-3
Q118 0.411 0.133 0.092 !       0.64 eA-3
Q119 0.180 0.424 0.126 !       0.64 eA-3
Q120 0.353 0.963 0.168 !       0.63 eA-3
Q121 0.622 0.104 0.393 !       0.62 eA-3
Q122 0.858 0.159 0.029 !       0.61 eA-3
Q123 0.753 0.444 0.506 !       0.61 eA-3
Q124 0.104 0.030 0.058 !       0.61 eA-3
Q125 0.846 0.594 0.127 !       0.61 eA-3
Q126 1.001 0.690 0.402 !       0.61 eA-3
Q127 0.139 0.618 0.184 !       0.60 eA-3
Q128 0.555 0.571 0.077 !       0.58 eA-3
Q129 0.033 0.963 0.296 !       0.57 eA-3
Q130 0.126 0.982 0.085 !       0.57 eA-3
Q131 0.116 0.584 0.042 !       0.57 eA-3
Q132 0.580 0.404 0.125 !       0.56 eA-3
Q133 0.811 0.404 0.033 !       0.55 eA-3
Q134 0.849 0.350 0.412 !       0.53 eA-3
Q135 0.211 0.537 0.343 !       0.53 eA-3
Q136 0.449 0.178 0.006 !       0.53 eA-3
Q137 0.281 0.497 0.036 !       0.52 eA-3
Q138 0.494 0.717 0.161 !       0.51 eA-3
Q139 0.693 0.915 0.303 !       0.51 eA-3
Q140 0.896 0.307 0.456 !       0.51 eA-3
;
loop_
_platon_squeeze_void_nr
_platon_squeeze_void_average_x
_platon_squeeze_void_average_y
_platon_squeeze_void_average_z
_platon_squeeze_void_volume
_platon_squeeze_void_count_electrons
_platon_squeeze_void_content
1 0.000 0.000 0.500 200 33 ' '

_platon_squeeze_void_probe_radius 1.20

_iucr_refine_instructions_details 
;
TITL 1225_0m_a.res in P-1
    1225_0m_sq.res
    created by SHELXL-2018/3 at 09:13:32 on 25-Dec-2019
REM Old TITL 1225_0m in P-1
REM SHELXT solution in P-1
REM R1 0.207, Rweak 0.020, Alpha 0.049, Orientation as input
REM Formula found by SHELXT: C53 N6 O2 S
CELL 0.71073 10.3043 10.5271 21.1147 88.634 86.866 70.331
ZERR 2 0.0004 0.0005 0.0009 0.001 0.002 0.001
LATT 1
SFAC C H N O S
UNIT 106 78 10 4 2

L.S. 5 0 18
PLAN  20
SIZE 0.15 0.08 0.07
TEMP -100.15
BOND $H
list 4
ABIN
fmap 2 53
acta
REM <olex2.extras>
REM <HklSrc "%.\\1225_0m_sq.hkl">
REM </olex2.extras>

WGHT    0.050000    0.602500
FVAR       0.57100
S001  5    0.483012    0.662884    0.365540    11.00000    0.05437    0.03405 =
         0.06134    0.00044    0.01454   -0.00863
O2    4    1.180489    0.399911   -0.007532    11.00000    0.05350    0.04068 =
         0.04473    0.00678    0.00054   -0.01716
O1    4    1.400667   -0.475227    0.150098    11.00000    0.04642    0.02937 =
         0.06790   -0.00168    0.01889   -0.00523
N5    3   -0.591203    0.973219    0.812859    11.00000    0.04040    0.03181 =
         0.02894    0.00316    0.00730   -0.00125
N1    3    1.080917    0.065405    0.183939    11.00000    0.04214    0.02627 =
         0.03969   -0.00375    0.01378   -0.00844
N3    3    0.393506    0.609455    0.417985    11.00000    0.04133    0.03501 =
         0.04788   -0.00099    0.00838   -0.00772
N2    3    0.594048    0.522632    0.340766    11.00000    0.04530    0.03403 =
         0.04804   -0.00211    0.00920   -0.00977
C48   1   -0.677627    1.105757    0.798812    11.00000    0.02671    0.03218 =
         0.03277    0.00328    0.00199   -0.00600
C10   1    1.387084   -0.241845    0.160441    11.00000    0.03068    0.03736 =
         0.03907    0.00205    0.00107   -0.00814
AFIX  43
H10   2    1.483850   -0.263886    0.152809    11.00000   -1.20000
AFIX   0
C42   1   -0.611938    0.917313    0.873377    11.00000    0.03458    0.02993 =
         0.02899    0.00019    0.00374   -0.00533
C3    1    1.141522    0.202206    0.026272    11.00000    0.03572    0.03686 =
         0.03369   -0.00368    0.00156   -0.00874
AFIX  43
H3    2    1.146914    0.177804   -0.017067    11.00000   -1.20000
AFIX   0
C35   1   -0.018755    0.427382    0.600889    11.00000    0.03393    0.03378 =
         0.03335   -0.00056    0.00023   -0.00269
AFIX  43
H35   2   -0.008780    0.336188    0.592592    11.00000   -1.20000
AFIX   0
C30   1    0.081024    0.479108    0.576619    11.00000    0.03099    0.04033 =
         0.02577    0.00074   -0.00181   -0.00606
C5    1    1.109480    0.151892    0.136346    11.00000    0.03191    0.02936 =
         0.03658   -0.00237    0.00726   -0.00680
C36   1   -0.272538    0.726682    0.688719    11.00000    0.03029    0.03531 =
         0.02932   -0.00220   -0.00180   -0.00836
C2    1    1.158200    0.321966    0.042424    11.00000    0.02975    0.03436 =
         0.03876    0.00373    0.00287   -0.00785
C4    1    1.117110    0.118167    0.072840    11.00000    0.03671    0.02969 =
         0.03988   -0.00837    0.00540   -0.01051
AFIX  43
H4    2    1.105358    0.036153    0.061350    11.00000   -1.20000
AFIX   0
C34   1   -0.132427    0.505558    0.636891    11.00000    0.03289    0.03640 =
         0.03402    0.00133    0.00141   -0.00824
AFIX  43
H34   2   -0.198418    0.466767    0.653212    11.00000   -1.20000
AFIX   0
C38   1   -0.420886    0.948930    0.723599    11.00000    0.03854    0.03142 =
         0.03364    0.00063    0.00316   -0.00911
AFIX  43
H38   2   -0.446626    1.044192    0.719604    11.00000   -1.20000
AFIX   0
C27   1    0.280985    0.448300    0.499885    11.00000    0.03701    0.03499 =
         0.03060   -0.00396    0.00389   -0.00509
AFIX  43
H27   2    0.251132    0.544074    0.500214    11.00000   -1.20000
AFIX   0
C11   1    1.328870   -0.341533    0.162348    11.00000    0.03934    0.02576 =
         0.03903    0.00011    0.00620   -0.00632
C9    1    1.304109   -0.109050    0.169691    11.00000    0.03610    0.03392 =
         0.03956   -0.00199    0.00279   -0.01658
AFIX  43
H9    2    1.344891   -0.040363    0.168323    11.00000   -1.20000
AFIX   0
C53   1   -0.724380    1.200960    0.846587    11.00000    0.03512    0.03777 =
         0.03363   -0.00063    0.00447   -0.01103
AFIX  43
H53   2   -0.697039    1.176580    0.888667    11.00000   -1.20000
AFIX   0
C19   1    0.752767    0.225864    0.320720    11.00000    0.03332    0.03235 =
         0.03500   -0.00300    0.00372   -0.01205
C33   1   -0.152087    0.640314    0.649713    11.00000    0.02883    0.03864 =
         0.02634   -0.00221    0.00112   -0.00801
C8    1    1.163122   -0.074287    0.180880    11.00000    0.03429    0.03060 =
         0.03461   -0.00588    0.00638   -0.00750
C28   1    0.203282    0.395075    0.538043    11.00000    0.03477    0.03734 =
         0.03112   -0.00116   -0.00117   -0.00465
C16   1    0.972424    0.116899    0.229958    11.00000    0.03377    0.03365 =
         0.03465   -0.00695    0.00845   -0.01356
C21   1    0.637239    0.281536    0.367509    11.00000    0.03246    0.03427 =
         0.03328   -0.00289    0.00482   -0.00953
C22   1    0.564886    0.423757    0.373478    11.00000    0.03612    0.03465 =
         0.03316   -0.00066    0.00195   -0.01027
C40   1   -0.451454    0.753323    0.771762    11.00000    0.03239    0.03547 =
         0.03384    0.00135    0.00452   -0.00852
AFIX  43
H40   2   -0.499464    0.712840    0.800960    11.00000   -1.20000
AFIX   0
C26   1    0.589549    0.201056    0.408180    11.00000    0.03679    0.03237 =
         0.04305   -0.00332    0.00667   -0.00468
AFIX  43
H26   2    0.635573    0.106301    0.406551    11.00000   -1.20000
AFIX   0
C23   1    0.450410    0.473838    0.418305    11.00000    0.03173    0.03393 =
         0.03441   -0.00215    0.00050   -0.00487
C43   1   -0.505175    0.870798    0.914421    11.00000    0.03021    0.04527 =
         0.04061    0.00545    0.00093   -0.00996
AFIX  43
H43   2   -0.416621    0.875026    0.902171    11.00000   -1.20000
AFIX   0
C24   1    0.402167    0.386287    0.458256    11.00000    0.03459    0.03726 =
         0.02959   -0.00112    0.00154   -0.00818
C15   1    0.964145    0.048467    0.286379    11.00000    0.03763    0.02892 =
         0.04233   -0.00297    0.00686   -0.00586
AFIX  43
H15   2    1.033425   -0.035404    0.294753    11.00000   -1.20000
AFIX   0
C49   1   -0.719098    1.143684    0.737405    11.00000    0.03740    0.04346 =
         0.03655    0.00044   -0.00031   -0.00891
AFIX  43
H49   2   -0.689925    1.079920    0.703983    11.00000   -1.20000
AFIX   0
C13   1    1.105221   -0.175864    0.184942    11.00000    0.03484    0.03651 =
         0.04798   -0.00713    0.01010   -0.01198
AFIX  43
H13   2    1.008728   -0.154142    0.193438    11.00000   -1.20000
AFIX   0
C41   1   -0.344780    0.672111    0.732741    11.00000    0.03463    0.03169 =
         0.03714    0.00041    0.00111   -0.00838
AFIX  43
H41   2   -0.320393    0.576868    0.736135    11.00000   -1.20000
AFIX   0
C45   1   -0.654821    0.811743    0.991398    11.00000    0.04557    0.03768 =
         0.03089    0.00383    0.00508   -0.00876
AFIX  43
H45   2   -0.669510    0.775456    1.031705    11.00000   -1.20000
AFIX   0
C39   1   -0.489276    0.892798    0.768877    11.00000    0.03098    0.03597 =
         0.02864    0.00141    0.00078   -0.00553
C46   1   -0.761205    0.858176    0.950856    11.00000    0.03591    0.03776 =
         0.03941   -0.00196    0.00808   -0.01247
AFIX  43
H46   2   -0.849714    0.854272    0.963463    11.00000   -1.20000
AFIX   0
C44   1   -0.526984    0.818344    0.973034    11.00000    0.03860    0.05138 =
         0.03464    0.00693   -0.00448   -0.00890
AFIX  43
H44   2   -0.453265    0.786607    1.000862    11.00000   -1.20000
AFIX   0
C18   1    0.763609    0.292977    0.264277    11.00000    0.03479    0.03635 =
         0.03526   -0.00309    0.00259   -0.00615
AFIX  43
H18   2    0.695775    0.377984    0.256284    11.00000   -1.20000
AFIX   0
C25   1    0.476559    0.250974    0.452044    11.00000    0.03896    0.03651 =
         0.03662    0.00110    0.00717   -0.00764
AFIX  43
H25   2    0.450479    0.188513    0.478538    11.00000   -1.20000
AFIX   0
C6    1    1.130857    0.269558    0.152030    11.00000    0.03883    0.03621 =
         0.03377   -0.00412    0.00305   -0.01195
AFIX  43
H6    2    1.129557    0.292175    0.195404    11.00000   -1.20000
AFIX   0
C7    1    1.154142    0.354959    0.105434    11.00000    0.04052    0.02893 =
         0.04357   -0.00261   -0.00056   -0.01128
AFIX  43
H7    2    1.167338    0.436347    0.116849    11.00000   -1.20000
AFIX   0
C37   1   -0.315987    0.866954    0.684529    11.00000    0.03652    0.03984 =
         0.03374    0.00023    0.00883   -0.01256
AFIX  43
H37   2   -0.271727    0.907609    0.653625    11.00000   -1.20000
AFIX   0
C47   1   -0.740514    0.910341    0.892076    11.00000    0.03455    0.03326 =
         0.03381   -0.00310   -0.00193   -0.00545
AFIX  43
H47   2   -0.814501    0.941538    0.864365    11.00000   -1.20000
AFIX   0
C20   1    0.855860    0.101571    0.330368    11.00000    0.04289    0.03374 =
         0.03617   -0.00247    0.00698   -0.01299
AFIX  43
H20   2    0.851337    0.052266    0.368211    11.00000   -1.20000
AFIX   0
C17   1    0.869417    0.240259    0.219612    11.00000    0.04129    0.03625 =
         0.03231   -0.00135    0.00198   -0.01089
AFIX  43
H17   2    0.872371    0.288457    0.181253    11.00000   -1.20000
AFIX   0
C12   1    1.188363   -0.308652    0.176589    11.00000    0.04598    0.02961 =
         0.05567   -0.00652    0.01393   -0.01645
AFIX  43
H12   2    1.148936   -0.378236    0.180638    11.00000   -1.20000
AFIX   0
C52   1   -0.810072    1.330712    0.834052    11.00000    0.04141    0.03582 =
         0.04847   -0.00514    0.00666   -0.01200
AFIX  43
H52   2   -0.842748    1.393895    0.867577    11.00000   -1.20000
AFIX   0
C50   1   -0.802840    1.274442    0.725328    11.00000    0.04654    0.05122 =
         0.04364    0.01665   -0.00444   -0.00634
AFIX  43
H50   2   -0.829749    1.300043    0.683293    11.00000   -1.20000
AFIX   0
C31   1    0.062899    0.612560    0.590379    11.00000    0.04276    0.04665 =
         0.05222   -0.01127    0.01469   -0.02076
AFIX  43
H31   2    0.130260    0.650666    0.575191    11.00000   -1.20000
AFIX   0
C51   1   -0.848040    1.368427    0.773221    11.00000    0.04364    0.03295 =
         0.06355    0.00994    0.00532   -0.00383
AFIX  43
H51   2   -0.904771    1.458190    0.764218    11.00000   -1.20000
AFIX   0
C32   1   -0.050779    0.690102    0.625558    11.00000    0.04138    0.04296 =
         0.05503   -0.01566    0.01621   -0.01458
AFIX  43
H32   2   -0.060470    0.781300    0.633678    11.00000   -1.20000
AFIX   0
N4    3    0.255673    0.139263    0.552020    11.00000    0.07852    0.04348 =
         0.09996    0.00516    0.04017   -0.00513
C29   1    0.234181    0.252265    0.544686    11.00000    0.04403    0.04428 =
         0.04931    0.00242    0.02018   -0.00646
C1    1    1.192926    0.526354    0.007259    11.00000    0.05776    0.04117 =
         0.06078    0.00726    0.00209   -0.01890
AFIX 137
H1A   2    1.197498    0.576422   -0.032047    11.00000   -1.50000
H1B   2    1.277179    0.511273    0.030079    11.00000   -1.50000
H1C   2    1.112666    0.578452    0.033932    11.00000   -1.50000
AFIX   0
C14   1    1.538782   -0.505859    0.124354    11.00000    0.04889    0.03758 =
         0.06977    0.00513    0.02364   -0.00207
AFIX 137
H14A  2    1.538882   -0.451470    0.086043    11.00000   -1.50000
H14B  2    1.576859   -0.601824    0.113604    11.00000   -1.50000
H14C  2    1.595376   -0.485301    0.155748    11.00000   -1.50000
AFIX   0
HKLF 4


REM  1225_0m_a.res in P-1
REM wR2 = 0.1385, GooF = S = 1.026, Restrained GooF = 1.026 for all data
REM R1 = 0.0558 for 5083 Fo > 4sig(Fo) and 0.1163 for all 8759 data
REM 552 parameters refined using 0 restraints

END  
     
WGHT      0.0497      0.6069 

REM Highest difference peak  0.218,  deepest hole -0.367,  1-sigma level  0.048
Q1    1   1.0859 -0.0793  0.4667  11.00000  0.05    0.22
Q2    1   0.1038  0.6814  0.5394  11.00000  0.05    0.20
Q3    1  -0.3561  0.5587  0.7984  11.00000  0.05    0.19
Q4    1  -0.9658  1.3368  0.6632  11.00000  0.05    0.18
Q5    1   0.6142  0.0806  0.3799  11.00000  0.05    0.18
Q6    1   0.3038  0.1545  0.4388  11.00000  0.05    0.18
Q7    1   0.9145  0.1615  0.2208  11.00000  0.05    0.18
Q8    1  -0.4426  1.0617  0.7386  11.00000  0.05    0.18
Q9    1  -0.4244  0.9184  0.9225  11.00000  0.05    0.18
Q10   1   0.5248  0.5835  0.3191  11.00000  0.05    0.18
Q11   1   1.1150 -0.0958  0.4229  11.00000  0.05    0.17
Q12   1   1.1015  0.1946  0.2736  11.00000  0.05    0.16
Q13   1   1.5947 -0.5893  0.1447  11.00000  0.05    0.16
Q14   1  -0.9423  1.4363  0.8989  11.00000  0.05    0.16
Q15   1  -0.0400  0.4729  0.5390  11.00000  0.05    0.16
Q16   1   0.6833  0.2587  0.3375  11.00000  0.05    0.16
Q17   1  -0.1177  0.8160  0.5867  11.00000  0.05    0.16
Q18   1   0.7153  0.4648  0.2638  11.00000  0.05    0.16
Q19   1   0.1560  0.8370  0.4802  11.00000  0.05    0.16
Q20   1  -0.4037  1.1529  0.6849  11.00000  0.05    0.16

  REM The information below was added by Olex2.
  REM
  REM R1 = 0.0558 for 5083 Fo > 4sig(Fo) and 0.1163 for all 24680 data
  REM n/a parameters refined using n/a restraints
  REM Highest difference peak 0.22, deepest hole -0.37
  REM Mean Shift 0, Max Shift 0.000.

  REM +++ Tabular Listing of Refinement Information +++
  REM R1_all = 0.1163
  REM R1_gt = 0.0558
  REM wR_ref = 0.1385
  REM GOOF = 1.026
  REM Shift_max = 0.000
  REM Shift_mean = 0
  REM Reflections_all = 24680
  REM Reflections_gt = 5083
  REM Parameters = n/a
  REM Hole = -0.37
  REM Peak = 0.22
  REM Flack = n/a

  
;
_olex2_submission_special_instructions 'No special instructions were received'
